# Supplementary material for: Resistance Exercise Reverses Aging in Human Skeletal Muscle
Source: PLoS One. 2007 May 23;2(5):e465. doi: 10.1371/journal.pone.0000465 (PMC1866181; doi:10.1371/journal.pone.0000465)
Supplement: Table S2 — Differential Gene expression as a function of age in physiologically normal individuals. Differentially expressed genes are ranked from most significantly changed to least significant, with a cutoff at 5% FDR. (0.29 MB XLS) [file pone.0000465.s002.xls]

## Sheet: Age
		Geo. Mean ratio	Raw P-value	Adjusted P-values
				FWER (Holm's)
genes	Cluster				accession	symbol	definition	ontology	synonym
GI_15834622-S	11	2.85305	1.99e-11	4.85e-07	NM_003064.2	SLPI	Homo sapiens secretory leukocyte protease inhibitor (antileukoproteinase) (SLPI), mRNA.	go_function: endopeptidase inhibitor activity [goid 0004866] [evidence P]; go_function: plasma protein [goid 0005209] [evidence TAS] [pmid 3485543]; go_function: serine protease inhibitor activity [goid 0004867] [evidence IEA]	ALP;ALK1;BLPI;HUSI;WAP4;WFDC4;HUSI-I
GI_41327770-S	11	1.33738	2.74e-11	6.66e-07	NM_004818.2	DDX23	Homo sapiens DEAD (Asp-Glu-Ala-Asp) box polypeptide 23 (DDX23), mRNA.	go_component: nucleus [goid 0005634] [evidence TAS] [pmid 9409622]; go_function: ATP dependent RNA helicase activity [goid 0004004] [evidence TAS] [pmid 9409622]; go_function: pre-mRNA splicing factor activity [goid 0008248] [evidence TAS] [pmi	prp28;MGC8416;U5-100K
GI_17978496-A	11	2.53006	4.61e-11	1.12e-06	NM_000389.2	CDKN1A	Homo sapiens cyclin-dependent kinase inhibitor 1A (p21, Cip1) (CDKN1A), transcript variant 1, mRNA.	go_component: nucleus [goid 0005634] [evidence E]; go_function: cyclin-dependent protein kinase inhibitor activity [goid 0004861] [evidence E] [pmid 8242751]; go_function: cell cycle regulator [goid 0003750] [evidence E]; go_function: tumor sup	P21;CIP1;SDI1;WAF1;CAP20;CDKN1;MDA-6
GI_7019372-S	11	1.76353	1.19e-10	2.89e-06	NM_005102.1	FEZ2	Homo sapiens fasciculation and elongation protein zeta 2 (zygin II) (FEZ2), mRNA.	go_function: cell adhesion molecule activity [goid 0005194] [evidence P] [pmid 9096408]; go_process: axon guidance [goid 0007411] [evidence P] [pmid 9096408]; go_process: signal transduction [goid 0007165] [evidence P] [pmid 9096408]; go_proces	HUM3CL
GI_40316949-S	11	1.51534	1.56e-10	3.79e-06	NM_032432.2	ABLIM2	Homo sapiens actin binding LIM protein family, member 2 (ABLIM2), mRNA.		KIAA1808
GI_34147475-S	11	1.28388	5e-10	1.21e-05	NM_053048.2	MGC16384	Homo sapiens hypothetical protein MGC16384 (MGC16384), mRNA.
GI_40354206-S	11	1.29417	1.79e-09	4.35e-05	NM_024935.2	KIAA1772	Homo sapiens KIAA1772 (KIAA1772), mRNA.		FLJ13687
GI_20149601-S	11	1.52247	1.8e-09	4.36e-05	NM_012229.2	NT5C2	Homo sapiens 5'-nucleotidase, cytosolic II (NT5C2), mRNA.	go_component: cytosol [goid 0005829] [evidence NR]; go_function: 5'-nucleotidase activity [goid 0008253] [evidence TAS] [pmid 7999131]; go_function: hydrolase activity [goid 0016787] [evidence IEA]; go_function: IMP-GMP specific 5'-nucleotidase	GMP;NT5B;PNT5;cN-II
GI_27482629-S	11	2.093	2.22e-09	5.38e-05	XM_085234.2	DKFZp547H074	Homo sapiens Munc13-3 (DKFZp547H074), mRNA.
GI_14249251-S	11	1.19634	2.38e-09	5.76e-05	NM_032679.1	ZNF577	Homo sapiens zinc finger protein 577 (ZNF577), mRNA.	go_component: nucleus [goid 0005634] [evidence IEA]; go_function: nucleic acid binding [goid 0003676] [evidence IEA]; go_process: regulation of transcription, DNA-dependent [goid 0006355] [evidence IEA]	MGC4400
GI_13376528-S	11	1.42107	2.57e-09	6.23e-05	NM_025009.1	FLJ13621	Homo sapiens hypothetical protein FLJ13621 (FLJ13621), mRNA.
GI_5453713-S	11	1.48572	2.66e-09	6.46e-05	NM_006457.1	LIM	Homo sapiens LIM protein (similar to rat protein kinase C-binding enigma) (LIM), mRNA.	go_function: protein kinase C binding [goid 0005080] [evidence P] [pmid 10429367]; go_process: signal transduction [goid 0007165] [evidence P] [pmid 10429367]	ENH
GI_14249445-S	11	1.37657	2.76e-09	6.69e-05	NM_032783.1	FLJ14431	Homo sapiens hypothetical protein FLJ14431 (FLJ14431), mRNA.	go_function: oxidoreductase activity [goid 0016491] [evidence IEA]; go_process: metabolism [goid 0008152] [evidence IEA]
GI_7662439-S	11	1.4499	7.61e-09	0.0001842	NM_014960.1	KIAA1001	Homo sapiens Arylsulfatase G (KIAA1001), mRNA.	go_function: sulfuric ester hydrolase activity [goid 0008484] [evidence IEA]; go_process: metabolism [goid 0008152] [evidence IEA]	ARSG
GI_45333882-S	11	1.46887	8.39e-09	0.0002031	NM_152903.3	KBTBD6	Homo sapiens kelch repeat and BTB (POZ) domain containing 6 (KBTBD6), mRNA.	go_function: protein binding [goid 0005515] [evidence IEA]	DKFZp547E1912
GI_19924114-I	11	1.43874	1.03e-08	0.0002504	NM_133509.1	RAD51L1	Homo sapiens RAD51-like 1 (S. cerevisiae) (RAD51L1), transcript variant 3, mRNA.	go_component: nucleus [goid 0005634] [evidence TAS] [pmid 9512535]; go_function: adenosinetriphosphatase activity [goid 0004002] [evidence P] [pmid 9512535]; go_function: DNA binding [goid 0003677] [evidence P] [pmid 9512535]; go_function: DNA	REC2;R51H2;hREC2;RAD51B
GI_33859792-S	11	1.57706	1.16e-08	0.000281	NM_173494.1	MGC35261	Homo sapiens hypothetical protein MGC35261 (MGC35261), mRNA.
GI_7662551-S	11	1.27571	1.36e-08	0.000329	NM_014127.1	PRO0456	Homo sapiens PRO0456 protein (PRO0456), mRNA.
GI_17981693-A	11	1.40962	1.62e-08	0.0003911	NM_004936.2	CDKN2B	Homo sapiens cyclin-dependent kinase inhibitor 2B (p15, inhibits CDK4) (CDKN2B), transcript variant 1, mRNA.	go_function: cyclin-dependent protein kinase inhibitor activity [goid 0004861] [evidence E] [pmid 8078588]; go_function: tumor suppressor [goid 0008181] [evidence E] [pmid 8153634]; go_process: cell cycle arrest [goid 0007050] [evidence E] [pmi	P15;MTS2;TP15;INK4B
GI_5453789-S	11	2.19877	1.63e-08	0.0003928	NM_006169.1	NNMT	Homo sapiens nicotinamide N-methyltransferase (NNMT), mRNA.
GI_42655861-S	11	1.35652	2.26e-08	0.0005467	XM_378914.1	KIAA0492	Homo sapiens KIAA0492 protein (KIAA0492), mRNA.
GI_32261315-S	11	1.41397	4.39e-08	0.0010586	NM_024733.2	FLJ14345	Homo sapiens hypothetical protein FLJ14345 (FLJ14345), mRNA.	go_component: nucleus [goid 0005634] [evidence IEA]
GI_31377625-S	11	1.47767	4.4e-08	0.0010624	NM_080876.2	DUSP19	Homo sapiens dual specificity phosphatase 19 (DUSP19), mRNA.	go_function: protein tyrosine/serine/threonine phosphatase activity [goid 0008138] [evidence IEA]; go_function: prenylated protein tyrosine phosphatase activity [goid 0004727] [evidence IEA]; go_function: hydrolase activity [goid 0016787] [evid	SKRP1;DUSP17;TS-DSP1
GI_42794272-S	11	1.51505	7.87e-08	0.0018962	NM_203373.1	LOC283807	Homo sapiens hypothetical protein LOC283807 (LOC283807), mRNA.		MGC75496
GI_22219459-A	11	1.40248	9.25e-08	0.0022288	NM_004379.2	CREB1	Homo sapiens cAMP responsive element binding protein 1 (CREB1), transcript variant A, mRNA.	go_component: nucleus [goid 0005634] [evidence TAS] [pmid 10909971]; go_function: transcription cofactor activity [goid 0003712] [evidence TAS] [pmid 8552098]; go_function: transcription factor activity [goid 0003700] [evidence TAS] [pmid 10909	CREB;MGC9284
GI_4508040-S	11	1.41551	9.33e-08	0.0022461	NM_003430.1	ZNF91	Homo sapiens zinc finger protein 91 (HPF7, HTF10) (ZNF91), mRNA.	go_component: nucleus [goid 0005634] [evidence NAS]; go_function: zinc ion binding [goid 0008270] [evidence NAS] [pmid 8467795]; go_function: transcription factor activity [goid 0003700] [evidence NAS] [pmid 2023909]; go_process: regulation of	HPF7;HTF10
GI_21536370-S	11	1.45876	9.8e-08	0.0023605	NM_007110.3	TEP1	Homo sapiens telomerase-associated protein 1 (TEP1), mRNA.	go_component: nucleus [goid 0005634] [evidence TAS] [pmid 9020079]; go_function: protein binding [goid 0005515] [evidence TAS] [pmid 9020079]; go_function: RNA binding [goid 0003723] [evidence TAS] [pmid 9020079]; go_process: DNA replication an	TP1;TLP1;p240;VAULT2
GI_34147371-S	11	1.54766	1.03e-07	0.0024726	NM_024299.2	C20orf149	Homo sapiens chromosome 20 open reading frame 149 (C20orf149), mRNA.	go_component: nucleus [goid 0005634] [evidence IEA]; go_function: DNA binding [goid 0003677] [evidence IEA]; go_process: regulation of transcription, DNA-dependent [goid 0006355] [evidence IEA]	MGC2479;FLJ21046;dJ697K14.9
GI_42659497-S	11	1.22179	1.07e-07	0.0025852	XM_378228.1	LOC399768	Homo sapiens hypothetical gene supported by AK093334; AL833330; BC020871; BC032492 (LOC399768), mRNA.
GI_40807470-S	11	1.41082	1.08e-07	0.0026044	NM_003594.3	TTF2	Homo sapiens transcription termination factor, RNA polymerase II (TTF2), mRNA.	go_component: transcription elongation factor complex [goid 0008023] [evidence TAS] [pmid 9748214]; go_function: Pol II transcription termination factor activity [goid 0003717] [evidence TAS] [pmid 9748214]; go_function: DNA dependent ATPase ac	HuF2
GI_38327629-A	11	1.40376	1.34e-07	0.0032294	NM_198394.1	C9orf85	Homo sapiens chromosome 9 open reading frame 85 (C9orf85), transcript variant 2, mRNA.	go_component: nucleus [goid 0005634] [evidence IEA]; go_function: DNA binding [goid 0003677] [evidence IEA]; go_process: regulation of transcription, DNA-dependent [goid 0006355] [evidence IEA]	MGC61599
GI_13435349-A	11	1.39925	1.41e-07	0.0034018	NM_024417.1	FDXR	Homo sapiens ferredoxin reductase (FDXR), nuclear gene encoding mitochondrial protein, transcript variant 1, mRNA.	go_component: mitochondrion [goid 0005739] [evidence TAS] [pmid 2845396]; go_function: ferredoxin-NADP reductase activity [goid 0004324] [evidence TAS] [pmid 2845396]; go_function: NADPH-adrenodoxin reductase activity [goid 0015039] [evidence I	ADXR
GI_23199977-A	11	1.43918	1.41e-07	0.0033814	NM_152240.1	WIG1	Homo sapiens p53 target zinc finger protein (WIG1), transcript variant 2, mRNA.		WIG-1;PAG608;FLJ12296;MGC10613
GI_34147701-S	11	1.43577	1.55e-07	0.0037238	NM_144706.2	MGC29762	Homo sapiens hypothetical protein MGC29762 (MGC29762), mRNA.
GI_4585642-S	11	1.20123	1.59e-07	0.0038295	NM_003417.1	ZNF264	Homo sapiens zinc finger protein 264 (ZNF264), mRNA.
GI_13376659-S	11	1.43229	1.97e-07	0.0047308	NM_025097.1	FLJ21106	Homo sapiens hypothetical protein FLJ21106 (FLJ21106), mRNA.
GI_21396485-I	11	1.40093	2.06e-07	0.0049606	NM_018607.4	PRO1853	Homo sapiens hypothetical protein PRO1853 (PRO1853), transcript variant 2, mRNA.
GI_20336255-I	11	1.527	2.37e-07	0.0056886	NM_138687.1	PIP5K2B	Homo sapiens phosphatidylinositol-4-phosphate 5-kinase, type II, beta (PIP5K2B), transcript variant 2, mRNA.	go_component: cytoplasm [goid 0005737] [evidence NR]; go_function: 1-phosphatidylinositol-4-phosphate kinase [goid 0004431] [evidence E]; go_function: receptor signaling protein activity [goid 0005057] [evidence TAS] [pmid 9038203]; go_function	Pip4k2B;PIP5KIIB
GI_22907036-S	11	1.55173	2.41e-07	0.0057801	NM_145699.2	APOBEC3A	Homo sapiens apolipoprotein B mRNA editing enzyme, catalytic polypeptide-like 3A (APOBEC3A), mRNA.	go_component: cellular_component unknown [goid 0008372] [evidence ND]; go_function: zinc ion binding [goid 0008270] [evidence IEA]; go_function: molecular_function unknown [goid 0005554] [evidence ND] [pmid 10469298]; go_function: hydrolase act	ARP3;PHRBN;phorbolin I
GI_31982918-S	11	1.4044	2.61e-07	0.0062637	NM_025189.2	ZNF430	Homo sapiens zinc finger protein 430 (ZNF430), mRNA.	go_component: intracellular [goid 0005622] [evidence IEA]; go_component: nucleus [goid 0005634] [evidence IEA]; go_function: nucleic acid binding [goid 0003676] [evidence IEA]; go_function: DNA binding [goid 0003677] [evidence IEA]; go_process:	FLJ13659
GI_18490986-S	11	1.44034	2.99e-07	0.0071661	NM_016183.2	C1orf33	Homo sapiens chromosome 1 open reading frame 33 (C1orf33), mRNA.	go_component: ribosome [goid 0005840] [evidence IEA]; go_component: intracellular [goid 0005622] [evidence IEA]; go_function: structural constituent of ribosome [goid 0003735] [evidence IEA]; go_process: protein biosynthesis [goid 0006412] [evi	dJ657E11.4
GI_41584203-S	11	1.42432	3.28e-07	0.0078698	NM_198066.2	GNPNAT1	Homo sapiens glucosamine-phosphate N-acetyltransferase 1 (GNPNAT1), mRNA.	go_function: N-acetyltransferase activity [goid 0008080] [evidence IEA]; go_function: transferase activity [goid 0016740] [evidence IEA]	GNPNAT;Gpnat1;FLJ10607
GI_9055269-S	11	1.7605	3.41e-07	0.0081896	NM_018557.1	LRP1B	Homo sapiens low density lipoprotein-related protein 1B (deleted in tumors) (LRP1B), mRNA.	go_component: membrane [goid 0016020] [evidence IEA]; go_component: nucleus [goid 0005634] [evidence IEA]; go_function: internalization receptor activity [goid 0015029] [evidence TAS] [pmid 10766186]; go_function: low-density lipoprotein recept	LRPDIT;LRP-DIT
GI_40353772-S	11	1.42181	3.76e-07	0.0090127	NM_015431.2	BIA2	Homo sapiens BIA2 (BIA2), mRNA.		DKFZp434C091
GI_36951011-S	11	1.53246	5.7e-07	0.0136518	NM_005279.2	GPR1	Homo sapiens G protein-coupled receptor 1 (GPR1), mRNA.	go_component: integral to plasma membrane [goid 0005887] [evidence TAS] [pmid 7851889]; go_function: G-protein coupled receptor activity [goid 0004930] [evidence P] [pmid 7851889]; go_function: G-protein coupled receptor activity, unknown ligan
GI_14249309-S	11	1.60855	5.8e-07	0.0138847	NM_032710.1	MGC13053	Homo sapiens hypothetical protein MGC13053 (MGC13053), mRNA.
GI_40255110-S	11	1.45112	5.82e-07	0.0139353	NM_152409.2	FLJ37562	Homo sapiens hypothetical protein FLJ37562 (FLJ37562), mRNA.	go_component: nucleus [goid 0005634] [evidence IEA]; go_function: DNA binding [goid 0003677] [evidence IEA]; go_process: regulation of transcription, DNA-dependent [goid 0006355] [evidence IEA]
GI_37552185-S	11	1.36665	6.72e-07	0.0160818	XM_351658.1	LOC375506	Homo sapiens similar to hypothetical protein BC006605 (LOC375506), mRNA.
GI_30061497-I	11	2.04829	6.85e-07	0.0163876	NM_178025.1	GGTL3	Homo sapiens gamma-glutamyltransferase-like 3 (GGTL3), transcript variant 2, mRNA.	go_component: integral to membrane [goid 0016021] [evidence IEA]; go_function: gamma-glutamyltransferase activity [goid 0003840] [evidence IEA]; go_function: acyltransferase activity [goid 0008415] [evidence IEA]; go_function: transferase activ	GGTL5;D20S101;dJ18C9.2
GI_31742514-A	11	1.22485	6.96e-07	0.0166458	NM_000144.3	FRDA	Homo sapiens Friedreich ataxia (FRDA), nuclear gene encoding mitochondrial protein, transcript variant 1, mRNA.	go_component: mitochondrion [goid 0005739] [evidence TAS] [pmid 9241270]; go_function: iron ion transporter activity [goid 0005381] [evidence TAS] [pmid 9326946]; go_function: iron-sulfur electron transfer carrier [goid 0008042] [evidence TAS]	FA;Fxn;X25;FARR;MGC57199;frataxin
GI_21729881-I	11	1.28348	6.99e-07	0.0167185	NM_145198.1	LIPT1	Homo sapiens lipoyltransferase 1 (LIPT1), transcript variant 4, mRNA.	go_component: mitochondrion [goid 0005739] [evidence IEA]; go_function: ligase activity [goid 0016874] [evidence IEA]; go_process: lipid metabolism [goid 0006629] [evidence TAS] [pmid 10103005]; go_process: protein modification [goid 0006464] [	MGC12290;MGC13378
GI_38195085-S	11	1.4903	8.03e-07	0.0191983	NM_022098.2	LOC63929	Homo sapiens hypothetical protein LOC63929 (LOC63929), mRNA.
GI_40255066-S	11	1.398	8.22e-07	0.0196479	NM_144682.2	FLJ31952	Homo sapiens hypothetical protein FLJ31952 (FLJ31952), mRNA.
GI_8923658-S	11	1.49397	9.28e-07	0.0221574	NM_017946.1	FKBP14	Homo sapiens FK506 binding protein 14, 22 kDa (FKBP14), mRNA.	go_component: endoplasmic reticulum [goid 0005783] [evidence IEA]; go_function: cyclophilin [goid 0004600] [evidence IEA]; go_function: calcium ion binding [goid 0005509] [evidence IEA]; go_function: isomerase activity [goid 0016853] [evidence	FKBP22;FLJ20731
GI_4504480-A	11	1.3116	9.35e-07	0.0223107	NM_002151.1	HPN	Homo sapiens hepsin (transmembrane protease, serine 1) (HPN), transcript variant 2, mRNA.	go_component: integral to plasma membrane [goid 0005887] [evidence TAS] [pmid 1885621]; go_function: serine-type peptidase activity [goid 0008236] [evidence P] [pmid 1885621]; go_function: trypsin activity [goid 0004295] [evidence IEA]; go_func	TMPRSS1
GI_4885656-S	11	1.42072	9.51e-07	0.0226931	NM_005431.1	XRCC2	Homo sapiens X-ray repair complementing defective repair in Chinese hamster cells 2 (XRCC2), mRNA.	go_component: nucleus [goid 0005634] [evidence IEA]; go_function: DNA dependent ATPase activity [goid 0008094] [evidence IEA]; go_function: damaged DNA binding [goid 0003684] [evidence IEA]; go_function: ATP binding [goid 0005524] [evidence IEA
GI_39725699-S	11	1.46938	9.86e-07	0.0235395	NM_014285.4	RRP4	Homo sapiens homolog of Yeast RRP4 (ribosomal RNA processing 4), 3'-5'-exoribonuclease (RRP4), mRNA.	go_component: exosome (RNase complex) [goid 0000178] [evidence IEA]; go_component: cytoplasm [goid 0005737] [evidence TAS] [pmid 8600032]; go_component: nucleus [goid 0005634] [evidence TAS] [pmid 8600032]; go_function: 7S RNA binding [goid 000
GI_4503814-S	11	1.40303	1.01e-06	0.0240762	NM_000150.1	FUT6	Homo sapiens fucosyltransferase 6 (alpha (1,3) fucosyltransferase) (FUT6), mRNA.	go_component: Golgi apparatus [goid 0005794] [evidence IEA]; go_component: integral to membrane [goid 0016021] [evidence IEA]; go_component: extracellular [goid 0005576] [evidence NR]; go_function: fucosyltransferase activity [goid 0008417] [ev
GI_7705420-S	11	1.40755	1.07e-06	0.0256159	NM_016371.1	HSD17B7	Homo sapiens hydroxysteroid (17-beta) dehydrogenase 7 (HSD17B7), mRNA.	go_function: estradiol 17-beta-dehydrogenase activity [goid 0004303] [evidence P] [pmid 10544267]; go_function: tumor suppressor [goid 0008181] [evidence P] [pmid 10544267]	PRAP
GI_7706334-S	11	1.37227	1.09e-06	0.02595	NM_016056.1	CGI-119	Homo sapiens CGI-119 protein (CGI-119), mRNA.
GI_27734700-S	11	1.51537	1.15e-06	0.0274592	NM_173602.1	FLJ34278	Homo sapiens hypothetical protein FLJ34278 (FLJ34278), mRNA.
GI_40255103-S	11	1.43016	1.21e-06	0.0287283	NM_152363.2	FLJ39369	Homo sapiens hypothetical protein FLJ39369 (FLJ39369), mRNA.	go_component: nuclear membrane [goid 0005635] [evidence IEA]
GI_32699014-S	11	1.41472	1.35e-06	0.0321639	NM_182594.1	ZNF454	Homo sapiens zinc finger protein 454 (ZNF454), mRNA.	go_component: nucleus [goid 0005634] [evidence IEA]; go_function: nucleic acid binding [goid 0003676] [evidence IEA]; go_function: DNA binding [goid 0003677] [evidence IEA]; go_process: regulation of transcription, DNA-dependent [goid 0006355]	FLJ37444
GI_37552572-S	11	1.55696	1.37e-06	0.0326427	XM_047550.3	KIAA1473	Homo sapiens KIAA1473 protein (KIAA1473), mRNA.
GI_19923854-S	11	1.51415	1.37e-06	0.0325313	NM_032796.2	SYAP1	Homo sapiens synapse associated protein 1, SAP47 homolog (Drosophila) (SYAP1), mRNA.		PRO3113;FLJ14495
GI_8922870-S	11	1.46823	1.48e-06	0.0353204	NM_018324.1	FLJ11106	Homo sapiens hypothetical protein FLJ11106 (FLJ11106), mRNA.
GI_11641260-S	11	1.38461	1.6e-06	0.0380821	NM_022350.1	LRAP	Homo sapiens leukocyte-derived arginine aminopeptidase (LRAP), mRNA.		L-RAP
GI_13376553-S	11	1.40082	1.63e-06	0.0386656	NM_025030.1	FLJ20972	Homo sapiens hypothetical protein FLJ20972 (FLJ20972), mRNA.
GI_37542476-S	11	1.81784	1.78e-06	0.0422615	XM_353148.1	LOC374821	Homo sapiens LOC374821 (LOC374821), mRNA.
GI_31343610-S	11	1.51665	1.95e-06	0.0462885	NM_175871.2	FLJ35119	Homo sapiens hypothetical protein FLJ35119 (FLJ35119), mRNA.
GI_32698967-S	11	1.2328	1.97e-06	0.0468442	NM_182568.1	FLJ36492	Homo sapiens hypothetical protein FLJ36492 (FLJ36492), mRNA.
GI_19923465-S	11	1.33971	2.09e-06	0.0496977	NM_016333.2	SRRM2	Homo sapiens serine/arginine repetitive matrix 2 (SRRM2), mRNA.		300-KD;SRL300;SRM300;KIAA0324
GI_22749206-S	12	2.68685	4.44e-16	1.08e-11	NM_152586.1	USP54	Homo sapiens ubiquitin specific protease 54 (USP54), mRNA.		C10orf29;FLJ37318
GI_13443025-S	12	1.39226	1.24e-12	3.02e-08	NM_018015.2	FLJ10178	Homo sapiens hypothetical protein FLJ10178 (FLJ10178), mRNA.		FLJ14191
GI_21687118-S	12	1.3325	5.94e-12	1.45e-07	NM_145263.1	LOC132671	Homo sapiens LOC132671 (LOC132671), mRNA.
GI_38202227-S	12	1.4365	1.04e-11	2.53e-07	NM_003930.3	SCAP2	Homo sapiens src family associated phosphoprotein 2 (SCAP2), mRNA.	go_function: SH3/SH2 adaptor protein activity [goid 0005070] [evidence TAS] [pmid 9671755]; go_process: protein complex assembly [goid 0006461] [evidence TAS] [pmid 9671755]; go_process: signal transduction [goid 0007165] [evidence TAS] [pmid 9	PRAP;RA70;SAPS;SKAP55R;MGC10411;MGC33304;SKAP-HOM
GI_20270322-S	12	1.25577	2.42e-11	5.89e-07	NM_138783.1	LOC115950	Homo sapiens hypothetical protein BC016816 (LOC115950), mRNA.	go_component: nucleus [goid 0005634] [evidence IEA]; go_function: DNA binding [goid 0003677] [evidence IEA]; go_process: regulation of transcription, DNA-dependent [goid 0006355] [evidence IEA]
GI_11119427-S	12	1.59076	4.34e-11	1.06e-06	NM_021732.1	VIP32	Homo sapiens vasopressin-induced transcript (VIP32), mRNA.		VIT32;PP5395
GI_4826815-S	12	1.67761	8.4e-11	2.04e-06	NM_005097.1	LGI1	Homo sapiens leucine-rich, glioma inactivated 1 (LGI1), mRNA.	go_function: tumor suppressor [goid 0008181] [evidence TAS] [pmid 9879993]; go_process: neurogenesis [goid 0007399] [evidence TAS] [pmid 9879993]; go_process: cell proliferation [goid 0008283] [evidence TAS] [pmid 9879993]	EPT;IB1099
GI_38261968-S	12	1.29538	9.71e-11	2.36e-06	NM_004707.2	APG12L	Homo sapiens APG12 autophagy 12-like (S. cerevisiae) (APG12L), mRNA.	go_component: cytoplasm [goid 0005737] [evidence TAS] [pmid 9852036]; go_function: protein degradation tagging activity [goid 0000211] [evidence TAS] [pmid 9852036]; go_process: autophagy [goid 0006914] [evidence TAS] [pmid 9852036]; go_process	APG12;HAPG12
GI_38201695-S	12	1.41974	1.29e-10	3.13e-06	NM_173630.2	RTTN	Homo sapiens rotatin (RTTN), mRNA.		FLJ26356;FLJ39085;DKFZP434G145
GI_27262623-I	12	1.5533	1.44e-10	3.51e-06	NM_018672.2	ABCA5	Homo sapiens ATP-binding cassette, sub-family A (ABC1), member 5 (ABCA5), transcript variant 1, mRNA.	go_component: membrane [goid 0016020] [evidence IEA]; go_function: nucleotide binding [goid 0000166] [evidence IEA]; go_function: ATP binding [goid 0005524] [evidence IEA]; go_function: ATP-binding cassette (ABC) transporter activity [goid 0004	ABC13;EST90625
GI_4502798-S	12	2.05394	1.48e-10	3.59e-06	NM_001267.1	CHAD	Homo sapiens chondroadherin (CHAD), mRNA.	go_component: extracellular matrix [goid 0005578] [evidence TAS]; go_function: extracellular matrix structural constituent [goid 0005201] [evidence NAS]; go_process: regulation of cell growth [goid 0001558] [evidence NAS]	SLRR4A
GI_24475711-S	12	1.4993	1.84e-10	4.46e-06	NM_031207.2	HT036	Homo sapiens hypothetical protein HT036 (HT036), mRNA.
GI_31543826-A	12	1.54694	1.85e-10	4.49e-06	NM_006022.2	TSC22	Homo sapiens transforming growth factor beta-stimulated protein TSC-22 (TSC22), transcript variant 2, mRNA.	go_component: nucleus [goid 0005634] [evidence IEA]; go_function: transcription activating factor [goid 0003710] [evidence E] [pmid 9022669]; go_function: transcription factor activity [goid 0003700] [evidence IEA]; go_process: transcription fr	MGC17597
GI_4507052-S	12	1.77208	2.1e-10	5.11e-06	NM_003983.1	SLC7A6	Homo sapiens solute carrier family 7 (cationic amino acid transporter, y+ system), member 6 (SLC7A6), mRNA.
GI_34222218-S	12	1.35234	2.23e-10	5.43e-06	NM_170662.2	CBLB	Homo sapiens Cas-Br-M (murine) ecotropic retroviral transforming sequence b (CBLB), mRNA.	go_component: nucleus [goid 0005634] [evidence IEA]; go_function: protein binding [goid 0005515] [evidence TAS] [pmid 7784085]; go_function: zinc ion binding [goid 0008270] [evidence TAS] [pmid 7784085]; go_function: signal transducer activity	RNF56
GI_5032030-S	12	1.33193	2.27e-10	5.53e-06	NM_005778.1	RBM5	Homo sapiens RNA binding motif protein 5 (RBM5), mRNA.	go_component: nucleus [goid 0005634] [evidence TAS] [pmid 10352938]; go_function: RNA binding [goid 0003723] [evidence TAS] [pmid 10352938]; go_function: tumor suppressor [goid 0008181] [evidence TAS] [pmid 10352938]; go_function: DNA binding [	G15;RMB5;LUCA15
GI_17975596-S	12	1.6514	2.36e-10	5.74e-06	NM_080430.1	SELM	Homo sapiens selenoprotein SelM (SELM), mRNA.	go_function: selenium binding [goid 0008430] [evidence IEA]
GI_34222103-S	12	1.96395	2.75e-10	6.68e-06	NM_015585.2	C20orf26	Homo sapiens chromosome 20 open reading frame 26 (C20orf26), mRNA.	go_component: membrane [goid 0016020] [evidence IEA]; go_function: transporter activity [goid 0005215] [evidence IEA]; go_process: transport [goid 0006810] [evidence IEA]	DKFZP434K156
GI_19743797-A	12	1.46405	3.72e-10	9.04e-06	NM_016324.2	ZNF274	Homo sapiens zinc finger protein 274 (ZNF274), transcript variant ZNF274b, mRNA.	go_component: nucleolus [goid 0005730] [evidence P]; go_component: nucleus [goid 0005634] [evidence IEA]; go_function: transcription co-repressor activity [goid 0003714] [evidence P] [pmid 10777669]; go_function: transcription factor activity [	ZF2;HFB101
GI_9624987-S	12	1.22029	5.9e-10	1.43e-05	NM_019607.1	FLJ11267	Homo sapiens hypothetical protein FLJ11267 (FLJ11267), mRNA.
GI_32490571-S	12	1.77582	6.23e-10	1.51e-05	NM_012307.2	EPB41L3	Homo sapiens erythrocyte membrane protein band 4.1-like 3 (EPB41L3), mRNA.	go_component: cytoskeleton [goid 0005856] [evidence IEA]; go_component: plasma membrane [goid 0005886] [evidence NAS] [pmid 9892180]; go_function: actin binding [goid 0003779] [evidence IEA]; go_function: structural molecule activity [goid 0005	4.1B;DAL1;DAL-1;KIAA0987
GI_21536270-I	12	1.36461	8.15e-10	1.98e-05	NM_005797.2	EVA1	Homo sapiens epithelial V-like antigen 1 (EVA1), transcript variant 1, mRNA.	go_component: cytoskeleton [goid 0005856] [evidence TAS] [pmid 9585423]; go_component: integral to membrane [goid 0016021] [evidence IEA]; go_function: cell adhesion molecule activity [goid 0005194] [evidence IEA] [pmid 9585423]; go_process: ho	EVA;MPZL2
GI_9257221-S	12	1.94947	8.16e-10	1.98e-05	NM_002015.2	FOXO1A	Homo sapiens forkhead box O1A (rhabdomyosarcoma) (FOXO1A), mRNA.	go_component: nucleus [goid 0005634] [evidence IEA]; go_function: transcription factor activity [goid 0003700] [evidence TAS] [pmid 10871843]; go_process: anti-apoptosis [goid 0006916] [evidence TAS] [pmid 10871843]; go_process: oncogenesis [go	FKH1;FKHR;FOXO1
GI_22035637-A	12	1.52345	9.01e-10	2.19e-05	NM_145792.1	MGST1	Homo sapiens microsomal glutathione S-transferase 1 (MGST1), transcript variant 1a, mRNA.	go_component: microsome [goid 0005792] [evidence NR]; go_component: membrane [goid 0016020] [evidence IEA]; go_component: mitochondrion [goid 0005739] [evidence IEA]; go_function: glutathione transferase activity [goid 0004364] [evidence TAS] [	MGST;GST12;MGST-I;MGC14525
GI_8923041-S	12	1.40856	1.06e-09	2.57e-05	NM_017633.1	C6orf37	Homo sapiens chromosome 6 open reading frame 37 (C6orf37), mRNA.		FLJ20037
GI_22547118-A	12	1.39788	1.06e-09	2.56e-05	NM_147187.1	TNFRSF10B	Homo sapiens tumor necrosis factor receptor superfamily, member 10b (TNFRSF10B), transcript variant 2, mRNA.	go_component: integral to membrane [goid 0016021] [evidence IC] [pmid 9311998]; go_component: integral to plasma membrane [goid 0005887] [evidence E] [pmid 9311998]; go_function: death receptor activity [goid 0005035] [evidence E] [pmid 9311998	DR5;KILLER;TRICK2;TRICKB;ZTNFR9;TRAILR2;TRICK2A;TRICK2B;TRAIL-R2;KILLER/DR5
GI_19923658-S	12	1.71279	1.14e-09	2.76e-05	NM_032211.5	LOXL4	Homo sapiens lysyl oxidase-like 4 (LOXL4), mRNA.	go_component: membrane [goid 0016020] [evidence IEA]; go_function: protein-lysine 6-oxidase activity [goid 0004720] [evidence IEA]; go_function: scavenger receptor activity [goid 0005044] [evidence IEA]; go_function: copper ion binding [goid 00	LOXC;FLJ21889
GI_42560226-I	12	1.34543	1.26e-09	3.07e-05	NM_005349.2	RBPSUH	Homo sapiens recombining binding protein suppressor of hairless (Drosophila) (RBPSUH), transcript variant 1, mRNA.	go_component: nucleus [goid 0005634] [evidence NAS]; go_function: tyrosine-based site-specific recombinase activity [goid 0009037] [evidence P]; go_function: DNA binding [goid 0003677] [evidence NAS] [pmid 8406481]; go_function: recombinase act	csl;CBF1;KBF2;RBP-J;RBPJK;IGKJRB;IGKJRB1;MGC61669
GI_38261964-I	12	1.4242	1.27e-09	3.09e-05	NM_198399.1	ARPP-21	Homo sapiens cyclic AMP-regulated phosphoprotein, 21 kD (ARPP-21), transcript variant 2, mRNA.	go_component: cellular_component unknown [goid 0008372] [evidence ND]; go_function: molecular_function unknown [goid 0005554] [evidence ND]; go_process: biological_process unknown [goid 0000004] [evidence ND]
GI_7706275-A	12	2.09127	1.59e-09	3.87e-05	NM_015964.1	CGI-38	Homo sapiens brain specific protein (CGI-38), mRNA.
GI_22041854-S	12	1.44735	1.65e-09	4e-05	XM_042323.8	CAMTA1	Homo sapiens calmodulin binding transcription activator 1 (CAMTA1), mRNA.
GI_38348291-S	12	1.27073	1.88e-09	4.57e-05	NM_198489.1	DLNB14	Homo sapiens similar to DLNB14 (DLNB14), mRNA.
GI_18491001-S	12	1.5892	2.22e-09	5.37e-05	NM_003881.2	WISP2	Homo sapiens WNT1 inducible signaling pathway protein 2 (WISP2), mRNA.	go_component: soluble fraction [goid 0005625] [evidence TAS] [pmid 9843955]; go_component: extracellular [goid 0005576] [evidence IEA]; go_function: insulin-like growth factor binding [goid 0005520] [evidence IEA]; go_function: cell adhesion mo	CCN5;CT58;CTGF-L
GI_7705950-I	12	1.40599	2.42e-09	5.87e-05	NM_016359.1	NUSAP1	Homo sapiens nucleolar and spindle associated protein 1 (NUSAP1), mRNA.		LNP;ANKT;SAPL;BM037;Q0310;FLJ13421;PRO0310p1
GI_35493922-S	12	1.48725	2.61e-09	6.34e-05	NM_006031.3	PCNT2	Homo sapiens pericentrin 2 (kendrin) (PCNT2), mRNA.	go_component: centrosome [goid 0005813] [evidence E] [pmid 8124707]; go_component: microtubule cytoskeleton [goid 0015630] [evidence NR]; go_function: structural constituent of cytoskeleton [goid 0005200] [evidence NR]; go_process: microtubule	KEN;PCN;PCNT;PCNTB;PCTN2;KIAA0402
GI_7661765-S	12	1.27239	2.74e-09	6.64e-05	NM_014155.1	HSPC063	Homo sapiens HSPC063 protein (HSPC063), mRNA.
GI_38202220-A	12	1.73495	2.76e-09	6.7e-05	NM_013281.2	FLRT3	Homo sapiens fibronectin leucine rich transmembrane protein 3 (FLRT3), transcript variant 1, mRNA.	go_component: integral to plasma membrane [goid 0005887] [evidence NAS] [pmid 10644439]; go_function: cell adhesion receptor activity [goid 0004895] [evidence TAS] [pmid 10644439]; go_function: receptor signaling protein activity [goid 0005057]
GI_34556206-I	12	1.46323	3.32e-09	8.04e-05	NM_183422.1	TSC22	Homo sapiens transforming growth factor beta-stimulated protein TSC-22 (TSC22), transcript variant 1, mRNA.	go_component: nucleus [goid 0005634] [evidence IEA]; go_function: transcription activating factor [goid 0003710] [evidence E] [pmid 9022669]; go_function: transcription factor activity [goid 0003700] [evidence IEA]; go_process: transcription fr	MGC17597
GI_11545834-S	12	1.24041	3.77e-09	9.14e-05	NM_022117.1	SE20-4	Homo sapiens cutaneous T-cell lymphoma-associated tumor antigen se20-4 (SE20-4), mRNA.	go_component: nucleus [goid 0005634] [evidence IEA]; go_function: DNA binding [goid 0003677] [evidence IEA]; go_process: nucleosome assembly [goid 0006334] [evidence IEA]	CDA1;CTCL;DENTT;HRIHFB2216
GI_40255086-S	12	1.1423	3.92e-09	9.51e-05	NM_145170.2	LOC118491	Homo sapiens tetratricopeptide repeat-containing protein (LOC118491), mRNA.
GI_7242221-A	12	1.63467	4.27e-09	0.0001035	NM_013409.1	FST	Homo sapiens follistatin (FST), transcript variant FST344, mRNA.	go_component: extracellular [goid 0005576] [evidence NAS]; go_function: activin inhibitor activity [goid 0017106] [evidence NAS]; go_process: development [goid 0007275] [evidence TAS] [pmid 9828086]; go_process: negative regulation of follicle-	FS
GI_32455237-A	12	1.46602	4.32e-09	0.0001047	NM_005525.2	HSD11B1	Homo sapiens hydroxysteroid (11-beta) dehydrogenase 1 (HSD11B1), transcript variant 1, mRNA.	go_component: microsome [goid 0005792] [evidence NAS] [pmid 1885595]; go_function: 11-beta-hydroxysteroid dehydrogenase activity [goid 0003845] [evidence NAS] [pmid 1885595]; go_function: oxidoreductase activity [goid 0016491] [evidence IEA]; g	HDL;11-DH;HSD11L;MGC13539;11-beta-HSD1
GI_24496766-S	12	1.31137	4.69e-09	0.0001136	NM_004712.3	HGS	Homo sapiens hepatocyte growth factor-regulated tyrosine kinase substrate (HGS), mRNA.	go_component: endosome [goid 0005768] [evidence E]; go_process: negative regulation of cell proliferation [goid 0008285] [evidence E] [pmid 9407053]; go_process: signal transduction [goid 0007165] [evidence E] [pmid 9407053]	HRS;ZFYVE8
GI_4758697-S	12	1.35364	4.78e-09	0.0001158	NM_002372.1	MAN2A1	Homo sapiens mannosidase, alpha, class 2A, member 1 (MAN2A1), mRNA.	go_component: Golgi apparatus [goid 0005794] [evidence NR]; go_component: integral to membrane [goid 0016021] [evidence IEA]; go_component: membrane fraction [goid 0005624] [evidence NR]; go_function: mannosyl-oligosaccharide 1,3-1,6-alpha-mann	MANA2
GI_18375620-A	12	1.2846	5e-09	0.0001211	NM_080797.1	DATF1	Homo sapiens death associated transcription factor 1 (DATF1), transcript variant 3, mRNA.	go_component: nucleus [goid 0005634] [evidence IEA]; go_function: DNA binding [goid 0003677] [evidence IEA]; go_process: transcription [goid 0006350] [evidence IEA]; go_process: regulation of transcription, DNA-dependent [goid 0006355] [evidenc	DIO1;FLJ11265;KIAA0333
GI_4505854-S	12	1.18469	5.83e-09	0.0001412	NM_002655.1	PLAG1	Homo sapiens pleiomorphic adenoma gene 1 (PLAG1), mRNA.	go_function: transcription factor activity [goid 0003700] [evidence TAS] [pmid 9722527]	PSA;SGPA
GI_44680151-S	12	1.24891	6.87e-09	0.0001663	NM_005253.3	FOSL2	Homo sapiens FOS-like antigen 2 (FOSL2), mRNA.	go_component: nucleus [goid 0005634] [evidence TAS] [pmid 8954781]; go_function: transcription factor activity [goid 0003700] [evidence TAS] [pmid 8954781]; go_process: cell death [goid 0008219] [evidence TAS] [pmid 8954781]; go_process: regula	FRA2;FLJ23306
GI_7657503-S	12	1.47997	8.06e-09	0.0001951	NM_014309.1	RBM9	Homo sapiens RNA binding motif protein 9 (RBM9), mRNA.	go_component: nucleus [goid 0005634] [evidence IDA]; go_function: transcription co-repressor activity [goid 0003714] [evidence IDA]; go_function: transcription factor binding [goid 0008134] [evidence IDA]; go_function: RNA binding [goid 0003723	RTA;HRNBP2
GI_27501457-S	12	1.19231	9.54e-09	0.0002308	NM_022092.1	CHTF18	Homo sapiens CTF18, chromosome transmission fidelity factor 18 homolog (S. cerevisiae) (CHTF18), mRNA.	go_component: DNA replication factor C complex [goid 0005663] [evidence IEA]; go_function: nucleotide binding [goid 0000166] [evidence IEA]; go_function: ATP binding [goid 0005524] [evidence IEA]; go_function: DNA binding [goid 0003677] [eviden	CHL12;Ctf18;C16orf41;C321D2.4
GI_34734061-I	12	1.4452	9.63e-09	0.0002331	NM_001996.2	FBLN1	Homo sapiens fibulin 1 (FBLN1), transcript variant C, mRNA.	go_component: extracellular matrix [goid 0005578] [evidence E] [pmid 2269669]; go_component: soluble fraction [goid 0005625] [evidence E] [pmid 2269669]; go_component: extracellular space [goid 0005615] [evidence E] [pmid 2269669]; go_function:	FBLN
GI_39725631-I	12	1.51804	1.02e-08	0.0002461	NM_153649.2	TPM3	Homo sapiens tropomyosin 3 (TPM3), mRNA.		TRK;NEM1
GI_33469967-A	12	1.28022	1.06e-08	0.0002557	NM_005916.3	MCM7	Homo sapiens MCM7 minichromosome maintenance deficient 7 (S. cerevisiae) (MCM7), transcript variant 1, mRNA.	go_component: chromatin [goid 0005717] [evidence P] [pmid 8798650]; go_process: DNA replication [goid 0006260] [evidence P] [pmid 8798650]	MCM2;CDC47;P85MCM;P1CDC47;PNAS-146;CDABP0042;P1.1-MCM3
GI_34328938-A	12	1.40185	1.12e-08	0.0002708	NM_153742.3	CTH	Homo sapiens cystathionase (cystathionine gamma-lyase) (CTH), transcript variant 2, mRNA.	go_function: cystathionine gamma-lyase activity [goid 0004123] [evidence IEA]; go_function: lyase activity [goid 0016829] [evidence IEA]; go_process: cysteine metabolism [goid 0006534] [evidence P] [pmid 1339280]; go_process: amino acid metabol	MGC9471
GI_24475708-S	12	1.39562	1.19e-08	0.0002886	NM_030937.2	CCNL2	Homo sapiens cyclin L2 (CCNL2), mRNA.		PCEE;SB138;HLA-ISO;ania-6b;HCLA-ISO
GI_10938013-S	12	1.58199	1.22e-08	0.0002947	NM_005354.2	JUND	Homo sapiens jun D proto-oncogene (JUND), mRNA.	go_component: chromatin [goid 0005717] [evidence TAS] [pmid 1903194]; go_component: nucleus [goid 0005634] [evidence IEA]; go_component: chromatin [goid 0000785] [evidence TAS]; go_function: RNA polymerase II transcription factor activity [goid
GI_27479430-S	12	1.37741	1.23e-08	0.0002985	XM_050793.4	KIAA1393	Homo sapiens KIAA1393 protein (KIAA1393), mRNA.
GI_42560228-A	12	1.25984	1.24e-08	0.0002991	NM_015874.3	RBPSUH	Homo sapiens recombining binding protein suppressor of hairless (Drosophila) (RBPSUH), transcript variant 2, mRNA.	go_component: nucleus [goid 0005634] [evidence NAS]; go_function: tyrosine-based site-specific recombinase activity [goid 0009037] [evidence P]; go_function: DNA binding [goid 0003677] [evidence NAS] [pmid 8406481]; go_function: recombinase act	csl;CBF1;KBF2;RBP-J;RBPJK;IGKJRB;IGKJRB1;MGC61669
GI_34734061-A	12	1.20686	1.31e-08	0.0003156	NM_001996.2	FBLN1	Homo sapiens fibulin 1 (FBLN1), transcript variant C, mRNA.	go_component: extracellular matrix [goid 0005578] [evidence E] [pmid 2269669]; go_component: soluble fraction [goid 0005625] [evidence E] [pmid 2269669]; go_component: extracellular space [goid 0005615] [evidence E] [pmid 2269669]; go_function:	FBLN
GI_31543817-S	12	1.46112	1.41e-08	0.0003398	NM_003722.3	TP73L	Homo sapiens tumor protein p73-like (TP73L), mRNA.	go_process: induction of apoptosis [goid 0006917] [evidence E] [pmid 9662378]	KET;LMS;p51;p63;EEC3;TP63;p73H;p73L;SHFM4
GI_38373691-S	12	1.47985	1.42e-08	0.0003434	NM_005324.3	H3F3B	Homo sapiens H3 histone, family 3B (H3.3B) (H3F3B), mRNA.	go_component: chromosome [goid 0005694] [evidence IEA]; go_component: nucleus [goid 0005634] [evidence IEA]; go_component: nucleosome [goid 0000786] [evidence ISS] [pmid 7557364]; go_function: DNA binding [goid 0003677] [evidence ISS] [pmid 755	H3.3B
GI_21536317-S	12	1.23236	1.54e-08	0.0003732	NM_006268.3	DPF2	Homo sapiens D4, zinc and double PHD fingers family 2 (DPF2), mRNA.	go_component: nucleus [goid 0005634] [evidence IEA]; go_function: DNA binding [goid 0003677] [evidence IEA]; go_process: induction of apoptosis by extracellular signals [goid 0008624] [evidence TAS] [pmid 7961935]; go_process: induction of apop	REQ;UBID4;MGC10180
GI_6005923-S	12	1.56015	1.68e-08	0.0004049	NM_007177.1	TU3A	Homo sapiens TU3A protein (TU3A), mRNA.		DRR1
GI_31377721-S	12	1.28673	1.71e-08	0.0004122	NM_022121.2	PERP	Homo sapiens PERP, TP53 apoptosis effector (PERP), mRNA.		THW;KCP1;PIGPC1;KRTCAP1;dJ496H19.1
GI_7705476-S	12	1.38056	1.86e-08	0.0004486	NM_016404.1	HSPC152	Homo sapiens hypothetical protein HSPC152 (HSPC152), mRNA.
GI_5902013-S	12	1.33985	1.94e-08	0.0004685	NM_006985.1	NPIP	Homo sapiens nuclear pore complex interacting protein (NPIP), mRNA.
GI_37693994-S	12	1.59999	1.94e-08	0.0004686	NM_015995.2	KLF13	Homo sapiens Kruppel-like factor 13 (KLF13), mRNA.	go_component: nucleus [goid 0005634] [evidence IEA]; go_function: RNA polymerase II transcription factor activity [goid 0003702] [evidence TAS] [pmid 10023774]; go_function: DNA binding [goid 0003677] [evidence IEA]; go_function: translation re	BTEB3;FKLF2;NSLP1;RFLAT1;RFLAT-1
GI_31543213-S	12	1.85028	2.04e-08	0.0004931	NM_005952.2	MT1X	Homo sapiens metallothionein 1X (MT1X), mRNA.	go_function: heavy metal binding [goid 0005505] [evidence TAS] [pmid 9074634]; go_function: metal ion binding [goid 0046872] [evidence TAS]; go_process: heavy metal sensitivity/resistance [goid 0009634] [evidence TAS] [pmid 9074634]; go_process	MT1;MT-1l
GI_24430164-A	12	1.68284	2.14e-08	0.0005177	NM_153322.1	PMP22	Homo sapiens peripheral myelin protein 22 (PMP22), transcript variant 3, mRNA.	go_component: membrane fraction [goid 0005624] [evidence NR]; go_component: integral to plasma membrane [goid 0005887] [evidence NR]; go_process: negative regulation of cell proliferation [goid 0008285] [evidence NR]; go_process: peripheral ner	DSS;HNPP;CMT1A;CMT1E;GAS-3;Sp110;MGC20769
GI_31542938-S	12	1.41384	2.64e-08	0.0006387	NM_000860.2	HPGD	Homo sapiens hydroxyprostaglandin dehydrogenase 15-(NAD) (HPGD), mRNA.	go_function: catalytic activity [goid 0003824] [evidence E] [pmid 1697582]; go_function: prostaglandin-D synthase activity [goid 0004667] [evidence NR]; go_function: electron transporter activity [goid 0005489] [evidence NR]; go_function: oxido	PGDH1;15-PGDH
GI_40254981-S	12	1.28405	2.95e-08	0.0007116	NM_031453.2	C10orf45	Homo sapiens chromosome 10 open reading frame 45 (C10orf45), mRNA.		FLJ45505;MGC11034
GI_19913344-S	12	1.18792	2.96e-08	0.0007138	NM_006527.2	SLBP	Homo sapiens stem-loop (histone) binding protein (SLBP), mRNA.	go_component: nucleus [goid 0005634] [evidence IEA]; go_component: ribonucleoprotein complex [goid 0030529] [evidence TAS]; go_function: ribonucleoprotein [goid 0003733] [evidence TAS] [pmid 10825184]; go_function: mRNA binding [goid 0003729] [	HBP
GI_14110394-S	12	1.34335	3.18e-08	0.0007675	NM_005080.2	XBP1	Homo sapiens X-box binding protein 1 (XBP1), mRNA.	go_component: nucleus [goid 0005634] [evidence IEA]; go_function: DNA binding [goid 0003677] [evidence E] [pmid 1718857]; go_function: transcription factor activity [goid 0003700] [evidence TAS] [pmid 1718857]; go_process: immune response [goid	XBP2;TREB5
GI_13325059-S	12	1.62757	3.25e-08	0.0007851	NM_000104.2	CYP1B1	Homo sapiens cytochrome P450, family 1, subfamily B, polypeptide 1 (CYP1B1), mRNA.	go_component: membrane [goid 0016020] [evidence IEA]; go_component: microsome [goid 0005792] [evidence IEA]; go_component: endoplasmic reticulum [goid 0005783] [evidence IEA]; go_function: cytochrome P450 activity [goid 0015034] [evidence TAS]	CP1B;GLC3A
GI_4507432-S	12	1.34882	3.87e-08	0.0009348	NM_003217.1	TEGT	Homo sapiens testis enhanced gene transcript (BAX inhibitor 1) (TEGT), mRNA.	go_component: insoluble fraction [goid 0005626] [evidence TAS] [pmid 10087504]; go_component: endoplasmic reticulum [goid 0005783] [evidence TAS] [pmid 10087504]; go_component: integral to plasma membrane [goid 0005887] [evidence TAS] [pmid 100	BI-1
GI_7656974-S	12	1.20344	4.01e-08	0.0009679	NM_014593.1	CXXC1	Homo sapiens CXXC finger 1 (PHD domain) (CXXC1), mRNA.	go_component: kinesin complex [goid 0005871] [evidence IEA]; go_component: nucleus [goid 0005634] [evidence IDA] [pmid 10688657]; go_function: transcription activating factor [goid 0003710] [evidence E] [pmid 10688657]; go_function: zinc ion bi	CGBP;PCCX1;PHF18;hCGBP;HsT2645
GI_11968040-S	12	1.18631	4.51e-08	0.001088	NM_022487.1	DCLRE1C	Homo sapiens DNA cross-link repair 1C (PSO2 homolog, S. cerevisiae) (DCLRE1C), mRNA.		SCIDA;SNM1C;ARTEMIS;RS-SCID;DCLREC1C;FLJ11360
GI_20336200-I	12	1.1616	4.62e-08	0.0011142	NM_138293.1	ATM	Homo sapiens ataxia telangiectasia mutated (includes complementation groups A, C and D) (ATM), transcript variant 3, mRNA.	go_component: nucleus [goid 0005634] [evidence IEA]; go_function: protein serine/threonine kinase activity [goid 0004674] [evidence TAS]; go_function: protein kinase activity [goid 0004672] [evidence E]; go_function: cAMP-dependent protein kina	AT1;ATA;ATC;ATD;ATE;ATDC
GI_40255079-S	12	1.64952	4.86e-08	0.0011712	NM_144967.2	FLJ30058	Homo sapiens hypothetical protein FLJ30058 (FLJ30058), mRNA.
GI_38201711-A	12	1.38606	4.97e-08	0.0011983	NM_030881.2	DDX17	Homo sapiens DEAD (Asp-Glu-Ala-Asp) box polypeptide 17 (DDX17), transcript variant 2, mRNA.	go_component: nucleus [goid 0005634] [evidence E] [pmid 8871553]; go_function: RNA dependent ATPase activity [goid 0008186] [evidence E] [pmid 8871553]; go_function: RNA helicase activity [goid 0003724] [evidence P] [pmid 8871553]; go_function:	P72;RH70
GI_29789121-S	12	1.35933	5.03e-08	0.0012122	NM_021117.1	CRY2	Homo sapiens cryptochrome 2 (photolyase-like) (CRY2), mRNA.	go_function: G-protein coupled photoreceptor activity [goid 0008020] [evidence P] [pmid 8909283]; go_function: DNA photolyase activity [goid 0003913] [evidence IEA]; go_function: lyase activity [goid 0016829] [evidence IEA]; go_process: circadi	HCRY2;PHLL2;KIAA0658
GI_21687152-S	12	1.29687	5.13e-08	0.001236	NM_145306.1	C10orf35	Homo sapiens chromosome 10 open reading frame 35 (C10orf35), mRNA.
GI_31543284-S	12	1.25488	5.36e-08	0.0012937	NM_030808.2	NDEL1	Homo sapiens nudE nuclear distribution gene E homolog like 1 (A. nidulans) (NDEL1), mRNA.		NUDEL;MITAP1
GI_19743802-S	12	1.32201	5.67e-08	0.0013681	NM_006329.2	FBLN5	Homo sapiens fibulin 5 (FBLN5), mRNA.	go_component: extracellular matrix [goid 0005578] [evidence TAS] [pmid 10428823]; go_component: soluble fraction [goid 0005625] [evidence TAS] [pmid 10428823]; go_function: integrin binding [goid 0005178] [evidence TAS] [pmid 10428823]; go_func	EVEC;UP50;DANCE
GI_6631099-S	12	1.35672	6.24e-08	0.0015045	NM_005385.2	NKTR	Homo sapiens natural killer-tumor recognition sequence (NKTR), mRNA.	go_component: plasma membrane [goid 0005886] [evidence NR]; go_function: peptidyl-prolyl cis-trans isomerase activity [goid 0003755] [evidence IEA] [pmid 8421688]; go_function: cyclophilin [goid 0004600] [evidence TAS] [pmid 8421688]; go_functi
GI_21314674-S	12	1.19902	6.65e-08	0.0016041	NM_017566.2	DKFZp434G0522	Homo sapiens hypothetical protein DKFZp434G0522 (DKFZp434G0522), mRNA.
GI_31543665-S	12	1.18527	6.97e-08	0.0016796	NM_003164.2	STX5A	Homo sapiens syntaxin 5A (STX5A), mRNA.	go_process: nonselective vesicle targeting [goid 0006903] [evidence P] [pmid 9188044]
GI_27414496-S	12	1.26891	7.59e-08	0.0018284	NM_014153.2	HSPC055	Homo sapiens zinc-finger protein AY163807 (HSPC055), mRNA.	go_function: nucleic acid binding [goid 0003676] [evidence IEA]	FLJ20318
GI_4502846-S	12	1.34479	7.71e-08	0.001859	NM_001280.1	CIRBP	Homo sapiens cold inducible RNA binding protein (CIRBP), mRNA.	go_component: nucleus [goid 0005634] [evidence IEA]; go_function: RNA binding [goid 0003723] [evidence TAS] [pmid 9151692]; go_function: DNA binding [goid 0003677] [evidence IEA]; go_process: response to cold [goid 0009409] [evidence TAS] [pmid	CIRP
GI_40254872-S	12	1.21342	8.23e-08	0.0019832	NM_014149.2	HSPC049	Homo sapiens HSPC049 protein (HSPC049), mRNA.
GI_31377795-S	12	1.28525	8.31e-08	0.0020031	NM_004687.3	MTMR4	Homo sapiens myotubularin related protein 4 (MTMR4), mRNA.	go_function: protein tyrosine phosphatase activity [goid 0004725] [evidence P] [pmid 9736772]; go_function: protein phosphatase activity [goid 0004721] [evidence IEA]; go_function: zinc ion binding [goid 0008270] [evidence IEA]; go_function: hy	ZFYVE11;KIAA0647;FYVE-DSP2
GI_4557732-S	12	1.32262	8.67e-08	0.0020889	NM_000428.1	LTBP2	Homo sapiens latent transforming growth factor beta binding protein 2 (LTBP2), mRNA.	go_component: extracellular matrix [goid 0005578] [evidence TAS] [pmid 7798248]; go_component: extracellular space [goid 0005615] [evidence NR]; go_function: protein binding [goid 0005515] [evidence TAS] [pmid 7798248]; go_function: calcium ion	LTBP3
GI_44917605-S	12	1.21322	8.78e-08	0.002116	NM_022080.1	NAPB	Homo sapiens N-ethylmaleimide-sensitive factor attachment protein, beta (NAPB), mRNA.	go_component: Golgi apparatus [goid 0005794] [evidence IEA]; go_component: endoplasmic reticulum [goid 0005783] [evidence IEA]; go_function: intracellular transporter activity [goid 0005478] [evidence IEA]; go_function: protein transporter acti	SNAP-BETA
GI_19924297-S	12	1.23886	8.8e-08	0.0021199	NM_004469.2	FIGF	Homo sapiens c-fos induced growth factor (vascular endothelial growth factor D) (FIGF), mRNA.	go_component: membrane [goid 0016020] [evidence IEA]; go_component: extracellular space [goid 0005615] [evidence TAS] [pmid 9479493]; go_function: platelet-derived growth factor receptor binding [goid 0005161] [evidence TAS] [pmid 9479493]; go_	VEGFD;VEGF-D
GI_11863157-S	12	1.24294	8.97e-08	0.0021605	NM_002931.2	RING1	Homo sapiens ring finger protein 1 (RING1), mRNA.	go_component: nucleus [goid 0005634] [evidence IDA] [pmid 9199346]; go_function: zinc ion binding [goid 0008270] [evidence NAS]; go_function: transcriptional repressor activity [goid 0016564] [evidence IDA] [pmid 9199346]; go_process: regulatio	RNF1
GI_18141315-S	12	1.35175	9.15e-08	0.0022038	NM_025106.2	SSB1	Homo sapiens SPRY domain-containing SOCS box protein SSB-1 (SSB1), mRNA.	go_process: intracellular signaling cascade [goid 0007242] [evidence IEA]	FLJ22393
GI_14251214-S	12	1.48915	9.99e-08	0.0024049	NM_001730.2	KLF5	Homo sapiens Kruppel-like factor 5 (intestinal) (KLF5), mRNA.	go_component: nucleus [goid 0005634] [evidence IEA]; go_function: RNA polymerase II transcription factor activity [goid 0003702] [evidence TAS] [pmid 8479902]; go_function: DNA binding [goid 0003677] [evidence IEA]; go_function: translation reg	CKLF;IKLF;BTEB2
GI_42660956-S	12	1.5244	1.04e-07	0.0024941	XM_290670.4	KIAA0220	Homo sapiens KIAA0220 protein (KIAA0220), mRNA.
GI_4505916-S	12	1.30323	1.08e-07	0.0025881	NM_002685.1	PMSCL2	Homo sapiens polymyositis/scleroderma autoantigen 2, 100kDa (PMSCL2), mRNA.	go_component: nucleolus [goid 0005730] [evidence TAS] [pmid 1383382]; go_function: protein serine/threonine kinase activity [goid 0004674] [evidence TAS] [pmid 1383382]; go_function: 3'-5' exonuclease activity [goid 0008408] [evidence IEA]; go_	PMSCL;PM-Scl
GI_4557416-S	12	1.36579	1.09e-07	0.0026249	NM_000591.1	CD14	Homo sapiens CD14 antigen (CD14), mRNA.	go_component: plasma membrane [goid 0005886] [evidence TAS] [pmid 9548256]; go_component: extrinsic to membrane [goid 0019898] [evidence NR]; go_function: peptidoglycan recognition activity [goid 0016019] [evidence TAS] [pmid 8798531]; go_funct
GI_11496886-S	12	1.67358	1.14e-07	0.0027493	NM_000667.2	ADH1A	Homo sapiens alcohol dehydrogenase 1A (class I), alpha polypeptide (ADH1A), mRNA.	go_component: cytoplasm [goid 0005737] [evidence NAS]; go_function: alcohol dehydrogenase activity, zinc-dependent [goid 0004024] [evidence NAS] [pmid 2935875]; go_function: zinc ion binding [goid 0008270] [evidence IEA]; go_function: electron	ADH1
GI_22027542-S	12	1.39038	1.16e-07	0.0027982	NM_000727.2	CACNG1	Homo sapiens calcium channel, voltage-dependent, gamma subunit 1 (CACNG1), mRNA.	go_component: voltage-gated calcium channel complex [goid 0005891] [evidence TAS] [pmid 8387489]; go_component: integral to membrane [goid 0016021] [evidence IEA]; go_component: membrane fraction [goid 0005624] [evidence NR]; go_function: dihyd	CACNLG
GI_21361381-S	12	1.29262	1.2e-07	0.0028816	NM_007171.2	POMT1	Homo sapiens protein-O-mannosyltransferase 1 (POMT1), mRNA.	go_component: integral to membrane [goid 0016021] [evidence IEA] [pmid 10366449]; go_component: endoplasmic reticulum [goid 0005783] [evidence IEA] [pmid 10366449]; go_function: mannosyltransferase activity [goid 0000030] [evidence TAS] [pmid 1	RT
GI_21389548-S	12	1.15344	1.21e-07	0.0029048	NM_144662.1	MGC26605	Homo sapiens hypothetical protein MGC26605 (MGC26605), mRNA.	go_component: cytosol [goid 0005829] [evidence IEA]; go_component: proteasome core complex (sensu Eukarya) [goid 0005839] [evidence IEA]; go_function: peptidase activity [goid 0008233] [evidence IEA]; go_function: proteasome endopeptidase activ
GI_9507164-S	12	1.11915	1.21e-07	0.0029142	NM_018968.1	SNTG2	Homo sapiens syntrophin, gamma 2 (SNTG2), mRNA.	go_component: peripheral plasma membrane protein [goid 0000157] [evidence P] [pmid 10747910]; go_component: syntrophin complex [goid 0016013] [evidence TAS] [pmid 10747910]; go_component: membrane [goid 0016020] [evidence IEA]; go_component: cy	SYN5;G2SYN
GI_39930384-S	12	1.31004	1.28e-07	0.0030846	NM_019590.1	KIAA1217	Homo sapiens KIAA1217 (KIAA1217), mRNA.		DKFZP761L0424
GI_4501840-S	12	1.22709	1.33e-07	0.0032083	NM_001605.1	AARS	Homo sapiens alanyl-tRNA synthetase (AARS), mRNA.	go_component: soluble fraction [goid 0005625] [evidence TAS] [pmid 7654687]; go_component: cytoplasm [goid 0005737] [evidence TAS] [pmid 7654687]; go_function: tRNA binding [goid 0000049] [evidence TAS] [pmid 7654687]; go_function: nucleic acid
GI_5901887-S	12	1.54577	1.36e-07	0.0032679	NM_007038.1	ADAMTS5	Homo sapiens a disintegrin-like and metalloprotease (reprolysin type) with thrombospondin type 1 motif, 5 (aggrecanase-2) (ADAMTS5), mRNA.	go_component: extracellular matrix [goid 0005578] [evidence TAS] [pmid 10438522]; go_function: integrin binding [goid 0005178] [evidence TAS] [pmid 10438522]; go_function: metallopeptidase activity [goid 0008237] [evidence E] [pmid 10438522]; g	ADMP-2;ADAMTS11
GI_20149497-S	12	1.3514	1.46e-07	0.003501	NM_000146.2	FTL	Homo sapiens ferritin, light polypeptide (FTL), mRNA.	go_component: ferritin complex [goid 0008043] [evidence E] [pmid 7492760]; go_function: iron ion binding [goid 0005506] [evidence E]; go_process: iron ion homeostasis [goid 0006879] [evidence E] [pmid 7492760]	PRO2760
GI_13259519-S	12	1.47172	1.5e-07	0.0036134	NM_006037.2	HDAC4	Homo sapiens histone deacetylase 4 (HDAC4), mRNA.	go_component: histone deacetylase complex [goid 0000118] [evidence TAS]; go_component: cytoplasm [goid 0005737] [evidence TAS]; go_component: nucleus [goid 0005634] [evidence NAS]; go_component: kinesin complex [goid 0005871] [evidence IEA]; go	HD4;HDACA;HA6116;HDAC-A;KIAA0288
GI_41281541-S	12	1.32705	1.77e-07	0.0042502	NM_014900.2	COBLL1	Homo sapiens COBL-like 1 (COBLL1), mRNA.		KIAA0977
GI_12965168-S	12	1.62789	1.85e-07	0.0044477	NM_012069.2	ATP1B4	Homo sapiens ATPase, (Na+)/K+ transporting, beta 4 polypeptide (ATP1B4), mRNA.	go_component: integral to plasma membrane [goid 0005887] [evidence TAS] [pmid 10456317]; go_function: monovalent inorganic cation transporter activity [goid 0015077] [evidence P] [pmid 10456317]; go_function: adenosinetriphosphatase activity [g
GI_37622342-A	12	1.29946	1.85e-07	0.0044487	NM_198058.1	ZNF266	Homo sapiens zinc finger protein 266 (ZNF266), mRNA.	go_component: nucleus [goid 0005634] [evidence IEA]; go_function: DNA binding [goid 0003677] [evidence IEA] [pmid 7865130]; go_process: development [goid 0007275] [evidence P] [pmid 7865130]; go_process: regulation of transcription, DNA-depende	HZF1
GI_5902095-S	12	1.21499	1.87e-07	0.0044975	NM_006936.1	SMT3H1	Homo sapiens SMT3 suppressor of mif two 3 homolog 1 (yeast) (SMT3H1), mRNA.	go_component: kinetochore [goid 0005699] [evidence TAS] [pmid 9119407]; go_component: kinetochore [goid 0000776] [evidence TAS]	SMT3A;SUMO-3
GI_34147682-S	12	1.26897	1.94e-07	0.0046671	NM_018107.3	RNPC4	Homo sapiens RNA-binding region (RNP1, RRM) containing 4 (RNPC4), mRNA.	go_component: nucleus [goid 0005634] [evidence IEA]; go_function: RNA binding [goid 0003723] [evidence IEA]	FLJ10482
GI_15812179-S	12	1.58653	2.07e-07	0.0049797	NM_004926.2	ZFP36L1	Homo sapiens zinc finger protein 36, C3H type-like 1 (ZFP36L1), mRNA.	go_component: nucleus [goid 0005634] [evidence NR]; go_function: transcription factor activity [goid 0003700] [evidence NR] [pmid 8595910]	BRF1;ERF1;cMG1;ERF-1;Berg36;TIS11B
GI_11072092-I	12	1.35182	2.17e-07	0.0052169	NM_018031.2	WDR6	Homo sapiens WD repeat domain 6 (WDR6), mRNA.	go_component: cellular_component unknown [goid 0008372] [evidence ND]; go_function: molecular_function unknown [goid 0005554] [evidence ND]; go_process: biological_process unknown [goid 0000004] [evidence ND]	FLJ10218
GI_42476109-S	12	1.18653	2.19e-07	0.0052674	NM_032520.3	GNPTAG	Homo sapiens N-acetylglucosamine-1-phosphotransferase, gamma subunit (GNPTAG), mRNA.		CAB56184;c316G12.3
GI_22212924-I	12	1.14912	2.3e-07	0.0055183	NM_147133.1	NFX1	Homo sapiens nuclear transcription factor, X-box binding 1 (NFX1), transcript variant 2, mRNA.	go_component: nucleus [goid 0005634] [evidence NR]; go_function: transcription factor activity [goid 0003700] [evidence E] [pmid 7964459]; go_process: transcription from Pol II promoter [goid 0006366] [evidence E] [pmid 7964459]; go_process: in	NFX2;MGC20369
GI_14141153-A	12	1.30998	2.32e-07	0.0055753	NM_031203.1	HNRPM	Homo sapiens heterogeneous nuclear ribonucleoprotein M (HNRPM), transcript variant 2, mRNA.	go_component: membrane fraction [goid 0005624] [evidence P] [pmid 8088785]; go_component: integral to plasma membrane [goid 0005887] [evidence P] [pmid 8088785]; go_component: plasma membrane [goid 0005886] [evidence P] [pmid 8088785]; go_funct	HTGR1;NAGR1;HNRNPM;HNRPM4;HNRNPM4
GI_21493046-S	12	1.18166	2.36e-07	0.0056758	NM_005858.2	AKAP8	Homo sapiens A kinase (PRKA) anchor protein 8 (AKAP8), mRNA.	go_component: nucleus [goid 0005634] [evidence TAS] [pmid 9473338]; go_function: protein kinase A anchoring activity [goid 0005079] [evidence NR]; go_function: DNA binding [goid 0003677] [evidence IEA]; go_process: mitosis [goid 0007067] [evide	AKAP95;DKFZp586B1222
GI_40255224-S	12	1.25658	2.41e-07	0.0057968	NM_022757.3	FLJ12892	Homo sapiens hypothetical protein FLJ12892 (FLJ12892), mRNA.	go_function: copper ion binding [goid 0005507] [evidence IEA]; go_function: electron transporter activity [goid 0005489] [evidence IEA]; go_process: electron transport [goid 0006118] [evidence IEA]	DKFZp434L1050
GI_34147660-S	12	1.20543	2.45e-07	0.0058772	NM_005626.3	SFRS4	Homo sapiens splicing factor, arginine/serine-rich 4 (SFRS4), mRNA.	go_component: nucleus [goid 0005634] [evidence TAS] [pmid 8321209]; go_function: pre-mRNA splicing factor activity [goid 0008248] [evidence TAS] [pmid 8321209]; go_function: RNA binding [goid 0003723] [evidence IEA]; go_process: mRNA processing	SRP75
GI_13386461-I	12	1.40396	2.65e-07	0.0063541	NM_024668.1	MASK	Homo sapiens multiple ankyrin repeats, single KH-domain (MASK) homolog (MASK), mRNA.		FLJ10042;FLJ11979;FLJ14127;FLJ20288;KIAA1085
GI_19923243-S	12	1.31143	2.82e-07	0.0067685	NM_004308.2	ARHGAP1	Homo sapiens Rho GTPase activating protein 1 (ARHGAP1), mRNA.	go_function: SH3/SH2 adaptor protein activity [goid 0005070] [evidence E] [pmid 8253717]; go_function: Rho GTPase activator activity [goid 0005100] [evidence E] [pmid 8288572]; go_process: Rho protein signal transduction [goid 0007266] [evidenc	RHOGAP;RHOGAP1;CDC42GAP
GI_21237796-A	12	1.30758	2.83e-07	0.0067967	NM_005474.3	HDAC5	Homo sapiens histone deacetylase 5 (HDAC5), transcript variant 1, mRNA.	go_component: cytoplasm [goid 0005737] [evidence E] [pmid 10869435]; go_component: nucleus [goid 0005634] [evidence E] [pmid 10869435]; go_function: histone deacetylase activity [goid 0004407] [evidence E] [pmid 10220385]; go_process: chromatin	HD5;NY-CO-9;KIAA0600
GI_19923454-S	12	1.27818	2.84e-07	0.0068124	NM_016341.2	PLCE1	Homo sapiens phospholipase C, epsilon 1 (PLCE1), mRNA.		PLCE;KIAA1516
GI_5031748-S	12	1.32292	2.85e-07	0.0068493	NM_005517.1	HMGN2	Homo sapiens high-mobility group nucleosomal binding domain 2 (HMGN2), mRNA.		HMG17;MGC5629
GI_31542267-S	12	1.67471	2.88e-07	0.0069196	NM_020152.2	C21orf7	Homo sapiens chromosome 21 open reading frame 7 (C21orf7), mRNA.	go_function: transcription factor activity [goid 0003700] [evidence IEA]; go_process: regulation of transcription, DNA-dependent [goid 0006355] [evidence IEA]	TAK1L
GI_20127485-S	12	1.30569	2.96e-07	0.0071121	NM_005817.2	M6PRBP1	Homo sapiens mannose-6-phosphate receptor binding protein 1 (M6PRBP1), mRNA.	go_component: endosome [goid 0005768] [evidence TAS] [pmid 9590177]; go_component: Golgi apparatus [goid 0005794] [evidence TAS] [pmid 9590177]; go_component: cytoplasm [goid 0005737] [evidence E] [pmid 9590177]; go_process: vesicle-mediated tr	PP17;TIP47
GI_4503056-S	12	1.32215	3.17e-07	0.0076121	NM_001885.1	CRYAB	Homo sapiens crystallin, alpha B (CRYAB), mRNA.	go_component: cytoplasm [goid 0005737] [evidence NR]; go_component: nucleus [goid 0005634] [evidence NR]; go_function: chaperone activity [goid 0003754] [evidence NR]; go_function: structural constituent of eye lens [goid 0005212] [evidence IEA	CRYA2;CTPP2
GI_27436906-S	12	1.21436	3.23e-07	0.0077533	NM_004927.2	MRPL49	Homo sapiens mitochondrial ribosomal protein L49 (MRPL49), nuclear gene encoding mitochondrial protein, mRNA.	go_component: mitochondrion [goid 0005739] [evidence IEA]; go_component: cellular_component unknown [goid 0008372] [evidence ND]; go_function: structural constituent of ribosome [goid 0003735] [evidence IEA]; go_function: molecular_function unk	NOF;NOF1;L49mt;MGC10656
GI_29570781-S	12	1.1995	3.46e-07	0.0082975	NM_015338.3	ASXL1	Homo sapiens additional sex combs like 1 (Drosophila) (ASXL1), mRNA.	go_component: nucleus [goid 0005634] [evidence IEA]; go_process: regulation of transcription, DNA-dependent [goid 0006355] [evidence IEA]	KIAA0978
GI_4757793-S	12	1.17356	3.76e-07	0.0090077	NM_004192.1	ASMTL	Homo sapiens acetylserotonin O-methyltransferase-like (ASMTL), mRNA.	go_component: cellular_component unknown [goid 0008372] [evidence ND]; go_function: acetylserotonin O-methyltransferase activity [goid 0017096] [evidence NAS]; go_process: melatonin biosynthesis [goid 0030187] [evidence TAS] [pmid 9736779]	ASTML;ASMTLX
GI_4505244-S	12	1.50103	3.83e-07	0.0091726	NM_002438.1	MRC1	Homo sapiens mannose receptor, C type 1 (MRC1), mRNA.	go_component: integral to plasma membrane [goid 0005887] [evidence TAS] [pmid 1294118]; go_component: plasma membrane [goid 0005886] [evidence E] [pmid 2373685]; go_function: mannose binding [goid 0005537] [evidence TAS] [pmid 2373685]; go_func
GI_28872795-S	12	1.59536	3.86e-07	0.0092538	NM_005194.2	CEBPB	Homo sapiens CCAAT/enhancer binding protein (C/EBP), beta (CEBPB), mRNA.	go_component: nucleus [goid 0005634] [evidence TAS] [pmid 10821850]; go_function: transcription activating factor [goid 0003710] [evidence E]; go_function: DNA binding [goid 0003677] [evidence E]; go_function: transcription factor activity [goi	LAP;CRP2;TCF5;IL6DBP;NF-IL6;MGC32080;C/EBP-beta
GI_4502162-S	12	1.73511	3.9e-07	0.0093387	NM_001647.1	APOD	Homo sapiens apolipoprotein D (APOD), mRNA.	go_component: extracellular space [goid 0005615] [evidence TAS] [pmid 3453108]; go_function: high-density lipoprotein binding [goid 0008035] [evidence NR]; go_function: high-density lipoprotein [goid 0005321] [evidence TAS] [pmid 3453108]; go_f
GI_24475886-S	12	1.40789	4.09e-07	0.0098004	NM_003667.2	GPR49	Homo sapiens G protein-coupled receptor 49 (GPR49), mRNA.	go_component: integral to plasma membrane [goid 0005887] [evidence TAS] [pmid 9642114]; go_function: G-protein coupled receptor activity [goid 0004930] [evidence P] [pmid 9642114]; go_function: protein-hormone receptor activity [goid 0016500] [	FEX;HG38;LGR5;GPR67;GRP49
GI_23397408-S	12	1.23999	4.26e-07	0.0102028	NM_152278.1	MGC23947	Homo sapiens hypothetical protein MGC23947 (MGC23947), mRNA.		MPMGp800C04260Q003
GI_10092638-S	12	1.34591	4.37e-07	0.01047	NM_016441.1	CRIM1	Homo sapiens cysteine-rich motor neuron 1 (CRIM1), mRNA.	go_component: extracellular [goid 0005576] [evidence IEA]; go_component: integral to membrane [goid 0016021] [evidence TAS] [pmid 10642437]; go_component: membrane fraction [goid 0005624] [evidence NR]; go_function: insulin-like growth factor r
GI_37541034-S	12	1.15842	4.38e-07	0.0104992	XM_290506.2	SF3B2	Homo sapiens splicing factor 3b, subunit 2, 145kDa (SF3B2), mRNA.
GI_5902105-S	12	1.2307	4.48e-07	0.010734	NM_006942.1	SOX15	Homo sapiens SRY (sex determining region Y)-box 15 (SOX15), mRNA.	go_component: nucleus [goid 0005634] [evidence IEA]; go_component: chromatin [goid 0000785] [evidence IEA]; go_function: RNA polymerase II transcription factor activity [goid 0003702] [evidence TAS] [pmid 9540826]; go_function: DNA binding [goi	SOX20;SOX26;SOX27
GI_21281672-S	12	1.44882	4.57e-07	0.0109477	NM_139284.1	LGI4	Homo sapiens leucine-rich repeat LGI family, member 4 (LGI4), mRNA.		LGIL3
GI_45505142-S	12	1.21132	4.99e-07	0.0119564	NM_021077.3	NMB	Homo sapiens neuromedin B (NMB), transcript variant 1, mRNA.	go_component: soluble fraction [goid 0005625] [evidence TAS] [pmid 2458345]; go_function: peptide hormone [goid 0005180] [evidence TAS] [pmid 2458345]; go_function: hormone activity [goid 0005179] [evidence TAS] [pmid 2458345]; go_process: sign	MGC2277;MGC3936;MGC17211
GI_41281560-S	12	1.28446	5.02e-07	0.0120302	NM_014944.2	CLSTN1	Homo sapiens calsyntenin 1 (CLSTN1), mRNA.	go_component: integral to membrane [goid 0016021] [evidence IEA]; go_function: calcium ion binding [goid 0005509] [evidence IEA]; go_function: cell adhesion molecule activity [goid 0005194] [evidence IEA]; go_process: homophilic cell adhesion [	CSTN1;KIAA0911
GI_11038661-S	12	1.81737	5.05e-07	0.012088	NM_000491.2	C1QB	Homo sapiens complement component 1, q subcomponent, beta polypeptide (C1QB), mRNA.	go_component: complement component C1q complex [goid 0005602] [evidence TAS] [pmid 1706597]; go_component: microfibril [goid 0001527] [evidence IEA]; go_function: complement activity [goid 0003811] [evidence TAS] [pmid 1706597]; go_process: com
GI_4505178-S	12	1.54424	5.3e-07	0.0127034	NM_000900.1	MGP	Homo sapiens matrix Gla protein (MGP), mRNA.	go_component: extracellular matrix [goid 0005578] [evidence TAS] [pmid 9916809]; go_function: structural constituent of bone [goid 0008147] [evidence TAS] [pmid 9916809]; go_function: extracellular matrix structural constituent [goid 0005201] [	NTI;MGLAP
GI_31543215-S	12	1.30894	5.34e-07	0.0127892	NM_002467.2	MYC	Homo sapiens v-myc myelocytomatosis viral oncogene homolog (avian) (MYC), mRNA.	go_component: nucleus [goid 0005634] [evidence TAS] [pmid 9187264]; go_function: transcription factor activity [goid 0003700] [evidence TAS] [pmid 9924025]; go_function: translation regulator activity [goid 0045182] [evidence IEA]; go_process:	c-Myc
GI_13236586-S	12	1.32464	5.42e-07	0.0129803	NM_024334.1	MGC3222	Homo sapiens hypothetical protein MGC3222 (MGC3222), mRNA.		DKFZp586G1919
GI_18373307-S	12	1.27648	5.65e-07	0.0135316	NM_021168.1	RAB40C	Homo sapiens RAB40C, member RAS oncogene family (RAB40C), mRNA.	go_function: GTP binding [goid 0005525] [evidence IEA]; go_function: RAB small monomeric GTPase activity [goid 0003928] [evidence IEA]; go_process: protein transport [goid 0015031] [evidence IEA]; go_process: small GTPase mediated signal transd	RARL;RASL8C
GI_41393600-A	12	1.4816	5.66e-07	0.0135523	NM_001734.2	C1S	Homo sapiens complement component 1, s subcomponent (C1S), transcript variant 1, mRNA.	go_function: complement component C1s activity [goid 0003816] [evidence TAS] [pmid 9856483]; go_function: serine-type peptidase activity [goid 0008236] [evidence P] [pmid 3500856]; go_function: trypsin activity [goid 0004295] [evidence IEA]; go
GI_19923633-S	12	1.25167	5.72e-07	0.0136958	NM_031212.2	SLC25A28	Homo sapiens solute carrier family 25, member 28 (SLC25A28), mRNA.	go_component: mitochondrial inner membrane [goid 0005743] [evidence IEA]; go_component: membrane [goid 0016020] [evidence IEA]; go_function: binding [goid 0005488] [evidence IEA]; go_process: transport [goid 0006810] [evidence IEA]	MRS3/4;NPD016
GI_40806202-S	12	1.22629	5.88e-07	0.0140725	NM_000434.2	NEU1	Homo sapiens sialidase 1 (lysosomal sialidase) (NEU1), mRNA.	go_component: lysosome [goid 0005764] [evidence TAS] [pmid 8985184]; go_function: exo-alpha-sialidase activity [goid 0004308] [evidence TAS] [pmid 8985184]; go_function: hydrolase activity, acting on glycosyl bonds [goid 0016798] [evidence IEA]	NEU;SIAL1
GI_22001414-S	12	1.50221	5.91e-07	0.0141498	NM_015444.1	RIS1	Homo sapiens Ras-induced senescence 1 (RIS1), mRNA.		p40BBP;DKFZp586E1621
GI_41327778-S	12	1.19652	5.97e-07	0.014281	NM_020936.1	DDX55	Homo sapiens DEAD (Asp-Glu-Ala-Asp) box polypeptide 55 (DDX55), mRNA.	go_function: nucleic acid binding [goid 0003676] [evidence IEA]; go_function: ATP binding [goid 0005524] [evidence IEA]; go_function: ATP dependent helicase activity [goid 0008026] [evidence IEA]; go_function: hydrolase activity [goid 0016787]	KIAA1595;MGC33209
GI_13386461-A	12	1.27949	6.44e-07	0.0154122	NM_024668.1	MASK	Homo sapiens multiple ankyrin repeats, single KH-domain (MASK) homolog (MASK), mRNA.		FLJ10042;FLJ11979;FLJ14127;FLJ20288;KIAA1085
GI_4758897-I	12	1.23528	6.46e-07	0.0154579	NM_004813.1	PEX16	Homo sapiens peroxisomal biogenesis factor 16 (PEX16), transcript variant 1, mRNA.	go_component: integral to peroxisomal membrane [goid 0005779] [evidence NR]; go_component: peroxisome [goid 0005777] [evidence E]; go_process: peroxisome organization and biogenesis [goid 0007031] [evidence E]
GI_21071064-A	12	1.22888	6.54e-07	0.0156569	NM_139052.1	TAF5	Homo sapiens TAF5 RNA polymerase II, TATA box binding protein (TBP)-associated factor, 100kDa (TAF5), transcript variant 2, mRNA.	go_component: transcription factor TFIID complex [goid 0005669] [evidence TAS] [pmid 9045704]; go_component: nucleus [goid 0005634] [evidence IEA]; go_function: transcription factor activity [goid 0003700] [evidence TAS] [pmid 9045704]; go_proc	TAF2D;TAFII100
GI_40549450-S	12	1.49629	6.64e-07	0.0158822	NM_006691.2	XLKD1	Homo sapiens extracellular link domain containing 1 (XLKD1), mRNA.	go_component: membrane fraction [goid 0005624] [evidence P] [pmid 10037799]; go_component: integral to plasma membrane [goid 0005887] [evidence P] [pmid 10037799]; go_function: receptor activity [goid 0004872] [evidence P] [pmid 10037799]; go_f	HAR;LYVE1;LYVE-1
GI_42655890-S	12	1.3029	6.66e-07	0.0159213	XM_375714.1	LOC400749	Homo sapiens similar to RIKEN cDNA 1700025K23 (LOC400749), mRNA.
GI_17978488-A	12	1.26438	6.91e-07	0.0165357	NM_001784.2	CD97	Homo sapiens CD97 antigen (CD97), transcript variant 2, mRNA.	go_component: integral to plasma membrane [goid 0005887] [evidence P]; go_component: plasma membrane [goid 0005886] [evidence E]; go_function: G-protein coupled receptor activity [goid 0004930] [evidence P]; go_function: transmembrane receptor	TM7LN1
GI_41350202-S	12	1.22037	7.03e-07	0.0168009	NM_018640.3	DAT1	Homo sapiens neuronal specific transcription factor DAT1 (DAT1), mRNA.
GI_32454732-A	12	1.19879	7.06e-07	0.0168699	NM_181740.1	WINS1	Homo sapiens WINS1 protein with Drosophila Lines (Lin) homologous domain (WINS1), transcript variant 3, mRNA.		FLJ10583
GI_6005787-S	12	1.24417	7.32e-07	0.0175099	NM_007184.1	NISCH	Homo sapiens nischarin (NISCH), mRNA.	go_process: electron transport [goid 0006118] [evidence IEA]; go_process: intracellular signaling cascade [goid 0007242] [evidence IEA]	I-1;IRAS;KIAA0975
GI_12965196-S	12	1.25265	7.42e-07	0.017735	NM_023927.1	NS3TP2	Homo sapiens HCV NS3-transactivated protein 2 (NS3TP2), mRNA.		FLJ21313
GI_5454087-S	12	1.25866	7.44e-07	0.0177783	NM_006401.1	ANP32B	Homo sapiens acidic (leucine-rich) nuclear phosphoprotein 32 family, member B (ANP32B), mRNA.	go_process: oncogenesis [goid 0007048] [evidence TAS] [pmid 9473664]	APRIL;SSP29;PHAPI2
GI_4506788-S	12	1.38979	7.82e-07	0.0186978	NM_002970.1	SAT	Homo sapiens spermidine/spermine N1-acetyltransferase (SAT), mRNA.	go_function: diamine N-acetyltransferase activity [goid 0004145] [evidence TAS] [pmid 1985966]; go_function: acyltransferase activity [goid 0008415] [evidence IEA]; go_function: transferase activity [goid 0016740] [evidence IEA]	SSAT
GI_4505072-S	12	1.40316	8.11e-07	0.0193724	NM_002359.1	MAFG	Homo sapiens v-maf musculoaponeurotic fibrosarcoma oncogene homolog G (avian) (MAFG), mRNA.	go_component: chromatin [goid 0005717] [evidence NR]; go_component: nucleus [goid 0005634] [evidence IEA]; go_component: chromatin [goid 0000785] [evidence NR]; go_function: transcription factor activity [goid 0003700] [evidence NR] [pmid 92867
GI_14110401-A	12	1.21643	8.14e-07	0.0194557	NM_004499.2	HNRPAB	Homo sapiens heterogeneous nuclear ribonucleoprotein A/B (HNRPAB), transcript variant 2, mRNA.	go_component: ribonucleoprotein complex [goid 0030529] [evidence IEA]; go_component: viral nucleocapsid [goid 0019013] [evidence IEA]; go_component: nucleus [goid 0005634] [evidence IEA]; go_function: mRNA binding [goid 0003729] [evidence E] [p	ABBP1
GI_27477116-A	12	1.16566	8.22e-07	0.0196375	NM_172386.1	ABCA9	Homo sapiens ATP-binding cassette, sub-family A (ABC1), member 9 (ABCA9), transcript variant 2, mRNA.	go_component: membrane [goid 0016020] [evidence IEA]; go_function: nucleotide binding [goid 0000166] [evidence IEA]; go_function: ATP binding [goid 0005524] [evidence IEA]; go_function: ATP-binding cassette (ABC) transporter activity [goid 0004	EST640918
GI_4826913-S	12	1.2758	8.22e-07	0.0196348	NM_005090.1	PLA2G4B	Homo sapiens phospholipase A2, group IVB (cytosolic) (PLA2G4B), mRNA.	go_function: calcium-dependent cytosolic phospholipase A2 activity [goid 0004627] [evidence E] [pmid 10085124]; go_process: phospholipid metabolism [goid 0006644] [evidence E] [pmid 10085124]	HsT16992;cPLA2-beta
GI_41327761-S	12	1.33484	8.51e-07	0.0203404	NM_007168.2	ABCA8	Homo sapiens ATP-binding cassette, sub-family A (ABC1), member 8 (ABCA8), mRNA.	go_component: membrane [goid 0016020] [evidence IEA]; go_function: nucleotide binding [goid 0000166] [evidence IEA]; go_function: ATP binding [goid 0005524] [evidence IEA]; go_function: ATP-binding cassette (ABC) transporter activity [goid 0004	KIAA0822
GI_34335245-A	12	1.18575	8.64e-07	0.02063	NM_012346.3	NUP62	Homo sapiens nucleoporin 62kDa (NUP62), transcript variant 4, mRNA.	go_component: nuclear pore [goid 0005643] [evidence TAS] [pmid 1915414]; go_component: kinesin complex [goid 0005871] [evidence IEA]; go_component: nucleus [goid 0005634] [evidence IEA]; go_process: nucleocytoplasmic transport [goid 0006913] [e	p62;MGC841;FLJ20822;DKFZp547L134
GI_31377655-S	12	1.2335	8.72e-07	0.0208378	NM_032325.2	MGC11102	Homo sapiens hypothetical protein MGC11102 (MGC11102), mRNA.	go_function: translation initiation factor activity [goid 0003743] [evidence IEA]; go_process: translational initiation [goid 0006413] [evidence IEA]
GI_38455393-S	12	1.22795	8.81e-07	0.0210399	NM_019896.2	POLE4	Homo sapiens polymerase (DNA-directed), epsilon 4 (p12 subunit) (POLE4), mRNA.	go_component: nucleus [goid 0005634] [evidence TAS] [pmid 10801849]; go_function: epsilon DNA polymerase activity [goid 0003893] [evidence TAS] [pmid 10801849]; go_function: DNA binding [goid 0003677] [evidence IEA]	p12
GI_8923416-S	12	1.21402	9.16e-07	0.0218674	NM_017825.1	ADPRHL2	Homo sapiens ADP-ribosylhydrolase like 2 (ADPRHL2), mRNA.	go_function: hydrolase activity [goid 0016787] [evidence IEA]	ARH3;FLJ20446
GI_15890084-A	12	1.44158	9.76e-07	0.023296	NM_000495.3	COL4A5	Homo sapiens collagen, type IV, alpha 5 (Alport syndrome) (COL4A5), transcript variant 1, mRNA.	go_component: collagen type IV [goid 0005587] [evidence TAS]; go_component: membrane [goid 0016020] [evidence NR]; go_component: basement membrane [goid 0005604] [evidence NR]; go_component: microfibril [goid 0001527] [evidence IEA]; go_functio	ATS;ASLN;CA54
GI_25777627-A	12	1.24022	9.88e-07	0.0235669	NM_170741.1	KCNJ16	Homo sapiens potassium inwardly-rectifying channel, subfamily J, member 16 (KCNJ16), transcript variant 2, mRNA.	go_component: integral to membrane [goid 0016021] [evidence IEA]; go_function: voltage-gated ion channel activity [goid 0005244] [evidence IEA]; go_function: potassium channel activity [goid 0005267] [evidence IEA]; go_function: inward rectifie	KIR5.1;MGC33717
GI_19528662-A	12	1.30698	1.03e-06	0.0246881	NM_133174.1	APBB3	Homo sapiens amyloid beta (A4) precursor protein-binding, family B, member 3 (APBB3), transcript variant 1, mRNA.	go_component: cytoplasm [goid 0005737] [evidence E] [pmid 10081969]; go_function: protein binding [goid 0005515] [evidence E] [pmid 10081969]	FE65L2
GI_23397665-S	12	1.21436	1.03e-06	0.0245017	NM_015477.1	SIN3A	Homo sapiens SIN3 homolog A, transcriptional regulator (yeast) (SIN3A), mRNA.	go_component: nucleus [goid 0005634] [evidence ISS]; go_function: transcription co-repressor activity [goid 0003714] [evidence E]; go_function: protein binding [goid 0005515] [evidence ISS]; go_process: regulation of transcription, DNA-dependen	KIAA0700;DKFZP434K2235
GI_32171240-S	12	1.35624	1.04e-06	0.0247999	NM_002600.2	PDE4B	Homo sapiens phosphodiesterase 4B, cAMP-specific (phosphodiesterase E4 dunce homolog, Drosophila) (PDE4B), mRNA.	go_component: insoluble fraction [goid 0005626] [evidence TAS] [pmid 9371714]; go_component: soluble fraction [goid 0005625] [evidence TAS] [pmid 9371714]; go_function: cAMP-specific phosphodiesterase activity [goid 0004115] [evidence TAS] [pmi	DPDE4;PDEIVB
GI_34577060-S	12	1.90139	1.07e-06	0.0254627	NM_000668.3	ADH1B	Homo sapiens alcohol dehydrogenase IB (class I), beta polypeptide (ADH1B), mRNA.	go_function: alcohol dehydrogenase activity, zinc-dependent [goid 0004024] [evidence TAS] [pmid 9982]; go_function: alcohol dehydrogenase activity [goid 0004022] [evidence E]; go_function: zinc ion binding [goid 0008270] [evidence TAS] [pmid 99	ADH2
GI_21717815-S	12	1.31228	1.09e-06	0.0259137	NM_145648.1	SLC15A4	Homo sapiens solute carrier family 15, member 4 (SLC15A4), mRNA.	go_component: membrane [goid 0016020] [evidence IEA]; go_function: copper ion binding [goid 0005507] [evidence IEA]; go_function: transporter activity [goid 0005215] [evidence IEA]; go_process: oligopeptide transport [goid 0006857] [evidence IE	PHT1;PTR4
GI_4507894-S	12	1.48063	1.11e-06	0.0264627	NM_003380.1	VIM	Homo sapiens vimentin (VIM), mRNA.
GI_20336759-S	12	1.34805	1.15e-06	0.0273128	NM_006026.2	H1FX	Homo sapiens H1 histone family, member X (H1FX), mRNA.	go_component: chromosome [goid 0005694] [evidence IEA]; go_component: nucleus [goid 0005634] [evidence IEA]; go_component: nucleosome [goid 0005718] [evidence NAS]; go_component: nucleosome [goid 0000786] [evidence NAS]; go_function: DNA bindin	H1X;MGC8350;MGC15959
GI_18426910-S	12	1.35704	1.2e-06	0.0285775	NM_080792.1	PTPNS1	Homo sapiens protein tyrosine phosphatase, non-receptor type substrate 1 (PTPNS1), mRNA.	go_component: plasma membrane [goid 0005886] [evidence TAS] [pmid 9070220]; go_component: membrane [goid 0016020] [evidence P]; go_component: integral to membrane [goid 0016021] [evidence IEA]; go_function: receptor activity [goid 0004872] [evi	BIT;MFR;P84;SIRP;MYD-1;SHPS1;SHPS-1;SIRPalpha;SIRPalpha2;SIRP-ALPHA-1
GI_19913368-S	12	1.16218	1.21e-06	0.0288001	NM_006453.2	TBL3	Homo sapiens transducin (beta)-like 3 (TBL3), mRNA.	go_function: receptor signaling protein activity [goid 0005057] [evidence P] [pmid 8307582]; go_process: G-protein signaling, coupled to cGMP nucleotide second messenger [goid 0007199] [evidence P] [pmid 8307582]	SAZD
GI_37693992-S	12	1.20455	1.22e-06	0.0290014	NM_002513.2	NME3	Homo sapiens non-metastatic cells 3, protein expressed in (NME3), mRNA.	go_function: nucleoside-diphosphate kinase activity [goid 0004550] [evidence IEA]; go_function: ATP binding [goid 0005524] [evidence IEA]; go_function: kinase activity [goid 0016301] [evidence IEA]; go_function: transferase activity [goid 00167	DR-nm23
GI_4759335-S	12	1.1288	1.22e-06	0.029003	NM_004629.1	FANCG	Homo sapiens Fanconi anemia, complementation group G (FANCG), mRNA.	go_component: nucleus [goid 0005634] [evidence IEA]; go_function: tumor suppressor [goid 0008181] [evidence TAS] [pmid 9256465]; go_function: DNA repair protein [goid 0003685] [evidence TAS] [pmid 9806548]; go_function: damaged DNA binding [goi	FAG;XRCC9
GI_4502754-S	12	1.2833	1.22e-06	0.0290323	NM_001801.1	CDO1	Homo sapiens cysteine dioxygenase, type I (CDO1), mRNA.	go_function: electron transporter activity [goid 0005489] [evidence NR]; go_function: oxidoreductase activity [goid 0016491] [evidence IEA]; go_function: cysteine dioxygenase activity [goid 0017172] [evidence IEA]
GI_23503258-S	12	1.1227	1.24e-06	0.029495	NM_153339.1	FLJ90811	Homo sapiens hypothetical protein FLJ90811 (FLJ90811), mRNA.	go_function: pseudouridylate synthase activity [goid 0004730] [evidence IEA]; go_process: tRNA processing [goid 0008033] [evidence IEA]
GI_9961355-S	12	1.5382	1.25e-06	0.0297846	NM_000129.2	F13A1	Homo sapiens coagulation factor XIII, A1 polypeptide (F13A1), mRNA.	go_component: extracellular [goid 0005576] [evidence TAS] [pmid 2877457]; go_function: blood coagulation factor activity [goid 0003801] [evidence TAS]; go_function: protein-glutamine gamma-glutamyltransferase activity [goid 0003810] [evidence T	F13A
GI_21361698-S	12	1.20493	1.27e-06	0.0303713	NM_020126.3	SPHK2	Homo sapiens sphingosine kinase 2 (SPHK2), mRNA.	go_component: cytosol [goid 0005829] [evidence IEP] [pmid 10751414]; go_component: membrane fraction [goid 0005624] [evidence IEP] [pmid 10751414]; go_function: diacylglycerol kinase activity [goid 0004143] [evidence IEA]; go_function: apoptosi
GI_22035561-S	12	1.18548	1.3e-06	0.0309779	NM_018310.2	BRF2	Homo sapiens BRF2, subunit of RNA polymerase III transcription initiation factor, BRF1-like (BRF2), mRNA.		BRFU;FLJ11052;TFIIIB50
GI_32698941-S	12	1.25755	1.3e-06	0.031043	NM_182556.1	LOC283130	Homo sapiens hypothetical protein LOC283130 (LOC283130), mRNA.
GI_34147391-S	12	1.25718	1.32e-06	0.0314038	NM_030818.2	MGC10471	Homo sapiens hypothetical protein MGC10471 (MGC10471), mRNA.
GI_29171703-A	12	1.34766	1.38e-06	0.0327927	NM_014599.4	MAGED2	Homo sapiens melanoma antigen, family D, 2 (MAGED2), transcript variant 1, mRNA.		11B6;BCG1;HCA10;JCL-1;MAGED;MAGE-D2;MGC8386
GI_19743876-S	12	1.21899	1.4e-06	0.0332762	NM_002918.2	RFX1	Homo sapiens regulatory factor X, 1 (influences HLA class II expression) (RFX1), mRNA.	go_component: nucleus [goid 0005634] [evidence NR]; go_function: RNA polymerase II transcription factor activity [goid 0003702] [evidence NR]; go_function: RNA polymerase II transcription factor activity, enhancer binding [goid 0003705] [eviden	EF-C
GI_21269867-S	12	1.18052	1.44e-06	0.0342327	NM_006473.2	TAF6L	Homo sapiens TAF6-like RNA polymerase II, p300/CBP-associated factor (PCAF)-associated factor, 65kDa (TAF6L), mRNA.	go_component: histone deacetylase complex [goid 0000118] [evidence TAS] [pmid 9674425]; go_component: nucleus [goid 0005634] [evidence IEA]; go_function: DNA binding [goid 0003677] [evidence TAS] [pmid 9674425]; go_function: transcription initi	PAF65A;MGC4288;FLJ11136
GI_4502860-S	12	1.24887	1.45e-06	0.0344798	NM_001284.1	AP3S1	Homo sapiens adaptor-related protein complex 3, sigma 1 subunit (AP3S1), mRNA.	go_component: Golgi-plasma membrane transport vesicle [goid 0005808] [evidence TAS] [pmid 9118953]; go_component: clathrin adaptor [goid 0005906] [evidence TAS] [pmid 8697810]; go_component: Golgi apparatus [goid 0005794] [evidence IEA]; go_com	CLAPS3;Sigma3A
GI_9257218-S	12	1.56755	1.49e-06	0.0354507	NM_000803.2	FOLR2	Homo sapiens folate receptor 2 (fetal) (FOLR2), mRNA.	go_component: membrane fraction [goid 0005624] [evidence E] [pmid 2605182]; go_function: folic acid binding [goid 0005542] [evidence P] [pmid 2605182]; go_process: folate transport [goid 0015884] [evidence P] [pmid 2605182]	FR-P3;FR-beta;FBP/PL-1;beta-hFR
GI_41055988-S	12	1.17802	1.51e-06	0.036017	NM_017520.2	HSMPP8	Homo sapiens M-phase phosphoprotein, mpp8 (HSMPP8), mRNA.	go_component: cytoplasm [goid 0005737] [evidence IDA] [pmid 8885239]; go_component: nucleus [goid 0005634] [evidence IDA] [pmid 8885239]; go_function: molecular_function unknown [goid 0005554] [evidence ND]; go_process: cell cycle [goid 0007049
GI_31543982-S	12	1.2712	1.54e-06	0.0365959	NM_032389.2	ZNF289	Homo sapiens zinc finger protein 289, ID1 regulated (ZNF289), mRNA.	go_component: nucleus [goid 0005634] [evidence IEA]; go_function: DNA binding [goid 0003677] [evidence IEA]	IRZ;Zfp289;FLJ14576
GI_24308174-S	12	1.23984	1.55e-06	0.0369189	NM_017940.1	FLJ20719	Homo sapiens hypothetical protein FLJ20719 (FLJ20719), mRNA.		KIAA1693
GI_41350322-I	12	1.28781	1.56e-06	0.0371033	NM_033392.3	MAPK8IP3	Homo sapiens mitogen-activated protein kinase 8 interacting protein 3 (MAPK8IP3), transcript variant 2, mRNA.	go_component: kinesin complex [goid 0005871] [evidence IEA]; go_component: cytoplasm [goid 0005737] [evidence ISS]; go_function: kinesin binding [goid 0019894] [evidence ISS]; go_function: MAP-kinase scaffold activity [goid 0005078] [evidence I	JIP3;SYD2;JSAP1;FLJ00027;KIAA1066
GI_21314723-S	12	1.39127	1.63e-06	0.0388545	NM_024790.2	FLJ22490	Homo sapiens hypothetical protein FLJ22490 (FLJ22490), mRNA.
GI_35249735-I	12	1.20917	1.69e-06	0.0402889	NM_015919.2	ZNF226	Homo sapiens zinc finger protein 226 (ZNF226), mRNA.
GI_16306499-A	12	1.30172	1.71e-06	0.0406216	NM_015002.1	FBXO21	Homo sapiens F-box only protein 21 (FBXO21), transcript variant 2, mRNA.		FBX21;KIAA0875;DKFZp434G058
GI_19923286-S	12	1.37641	1.71e-06	0.0405993	NM_006885.2	ATBF1	Homo sapiens AT-binding transcription factor 1 (ATBF1), mRNA.	go_component: nucleus [goid 0005634] [evidence TAS] [pmid 1719379]; go_function: RNA polymerase II transcription factor activity, enhancer binding [goid 0003705] [evidence TAS] [pmid 1719379]; go_function: transcription factor activity [goid 00
GI_4758555-S	12	1.20119	1.81e-06	0.0431459	NM_004698.1	PRPF3	Homo sapiens PRP3 pre-mRNA processing factor 3 homolog (yeast) (PRPF3), mRNA.	go_component: ribonucleoprotein complex [goid 0030529] [evidence IEA]; go_component: virion [goid 0019012] [evidence IEA]; go_component: nucleus [goid 0005634] [evidence TAS] [pmid 9328476]; go_component: spliceosome complex [goid 0005681] [evi	PRP3;RP18;HPRP3;Prp3p;HPRP3P
GI_42655896-S	12	1.19651	1.89e-06	0.0450291	XM_378848.1	LOC85028	Homo sapiens PNAS-123 (LOC85028), mRNA.
GI_45446742-S	12	1.15688	1.93e-06	0.0457825	NM_007372.2	DDX42	Homo sapiens DEAD (Asp-Glu-Ala-Asp) box polypeptide 42 (DDX42), transcript variant 1, mRNA.	go_function: nucleic acid binding [goid 0003676] [evidence IEA]; go_function: ATP binding [goid 0005524] [evidence IEA]; go_function: ATP-dependent helicase activity [goid 0008026] [evidence IEA]; go_function: hydrolase activity [goid 0016787]	RHELP;RNAHP;SF3b125
GI_21396492-A	12	1.19921	1.93e-06	0.045935	NM_001587.3	OCRL	Homo sapiens oculocerebrorenal syndrome of Lowe (OCRL), transcript variant b, mRNA.	go_component: Golgi vesicle [goid 0005798] [evidence TAS] [pmid 1840503]; go_component: Golgi stack [goid 0005795] [evidence TAS] [pmid 1840503]; go_component: Golgi membrane [goid 0000139] [evidence NR]; go_function: phosphoinositide 5-phospha	LOCR;OCRL1;INPP5F
GI_4503734-S	12	1.23573	1.95e-06	0.0463094	NM_001453.1	FOXC1	Homo sapiens forkhead box C1 (FOXC1), mRNA.	go_component: nucleus [goid 0005634] [evidence NAS]; go_function: DNA binding [goid 0003677] [evidence E] [pmid 7957066]; go_function: transcription factor activity [goid 0003700] [evidence TAS] [pmid 9620769]; go_function: transcriptional acti	ARA;IGDA;IHG1;FKHL7;IRID1;FREAC3
GI_4557574-S	12	1.24213	2e-06	0.0476185	NM_001441.1	FAAH	Homo sapiens fatty acid amide hydrolase (FAAH), mRNA.	go_component: insoluble fraction [goid 0005626] [evidence E]; go_component: membrane fraction [goid 0005624] [evidence E] [pmid 9122178]; go_function: amidase activity [goid 0004040] [evidence E]; go_function: receptor binding [goid 0005102] [e
GI_24432038-S	12	1.08713	2.01e-06	0.0478465	NM_021167.2	ODAG	Homo sapiens ocular development-associated gene (ODAG), mRNA.		FLJ22489;RG083M05.2
GI_38348363-S	12	1.35546	2.04e-06	0.0485817	NM_198530.1	FLJ46603	Homo sapiens FLJ46603 protein (FLJ46603), mRNA.
GI_20149519-S	12	1.3376	2.05e-06	0.0486092	NM_002573.2	PAFAH1B3	Homo sapiens platelet-activating factor acetylhydrolase, isoform Ib, gamma subunit 29kDa (PAFAH1B3), mRNA.	go_component: soluble fraction [goid 0005625] [evidence NR]; go_component: cytoplasm [goid 0005737] [evidence NR]; go_function: 1-alkyl-2-acetylglycerophosphocholine esterase activity [goid 0003847] [evidence IEA]; go_function: hydrolase activi
GI_34452719-S	12	1.19817	2.05e-06	0.0487562	NM_005207.2	CRKL	Homo sapiens v-crk sarcoma virus CT10 oncogene homolog (avian)-like (CRKL), mRNA.	go_function: protein-tyrosine kinase activity [goid 0004713] [evidence TAS] [pmid 8361759]; go_function: SH3/SH2 adaptor protein activity [goid 0005070] [evidence TAS] [pmid 8798523]; go_function: signal transducer activity [goid 0004871] [evid
GI_21359970-S	21	0.658581	2.61e-13	6.35e-09	NM_018571.4	ALS2CR2	Homo sapiens amyotrophic lateral sclerosis 2 (juvenile) chromosome region, candidate 2 (ALS2CR2), mRNA.	go_component: cellular_component unknown [goid 0008372] [evidence ND]; go_function: ATP binding [goid 0005524] [evidence NAS]; go_function: protein kinase activity [goid 0004672] [evidence NAS]; go_function: transferase activity [goid 0016740]	PAPK;ILPIP;ILPIPA;CALS-21;PRO1038
GI_18104985-S	21	0.640419	3.56e-13	8.68e-09	NM_002829.2	PTPN3	Homo sapiens protein tyrosine phosphatase, non-receptor type 3 (PTPN3), mRNA.	go_component: cytoskeleton [goid 0005856] [evidence IEA]; go_component: cytoplasm [goid 0005737] [evidence NR]; go_function: structural molecule activity [goid 0005198] [evidence NR]; go_function: protein tyrosine phosphatase activity [goid 000	PTPH1
GI_15451934-I	21	0.553842	4.91e-13	1.2e-08	NM_003671.2	CDC14B	Homo sapiens CDC14 cell division cycle 14 homolog B (S. cerevisiae) (CDC14B), transcript variant 1, mRNA.		CDC14B3;Cdc14B1;Cdc14B2;hCDC14B
GI_7705623-S	21	0.765499	5.13e-12	1.25e-07	NM_016063.1	C6orf74	Homo sapiens chromosome 6 open reading frame 74 (C6orf74), mRNA.		CGI-130;NS5ATP2;dJ167O5.2
GI_5729936-S	21	0.743608	1.12e-11	2.73e-07	NM_006554.1	MTX2	Homo sapiens metaxin 2 (MTX2), mRNA.	go_component: mitochondrial outer membrane [goid 0005741] [evidence TAS] [pmid 10381257]; go_component: mitochondrion [goid 0005739] [evidence IEA]; go_function: protein transporter activity [goid 0008565] [evidence IEA]; go_process: mitochondr
GI_37595568-S	21	0.691739	3.05e-11	7.42e-07	NM_002975.2	SCGF	Homo sapiens stem cell growth factor; lymphocyte secreted C-type lectin (SCGF), mRNA.	go_component: extracellular space [goid 0005615] [evidence E] [pmid 9207134]; go_component: extracellular [goid 0005576] [evidence IDA]; go_function: stem cell factor receptor binding [goid 0005173] [evidence E] [pmid 9207134]; go_function: lec	P47;LSLCL;CLECSF3
GI_42516562-S	21	0.759441	4.61e-11	1.12e-06	NM_025076.2	UXS1	Homo sapiens UDP-glucuronate decarboxylase 1 (UXS1), mRNA.	go_function: catalytic activity [goid 0003824] [evidence IEA]; go_process: nucleotide-sugar metabolism [goid 0009225] [evidence IEA]	FLJ23591
GI_5174742-S	21	0.794287	6.59e-11	1.6e-06	NM_006003.1	UQCRFS1	Homo sapiens ubiquinol-cytochrome c reductase, Rieske iron-sulfur polypeptide 1 (UQCRFS1), mRNA.	go_component: ubiquinol-cytochrome-c reductase complex (sensu Eukarya) [goid 0015008] [evidence IEA]; go_component: mitochondrion [goid 0005739] [evidence IEA]; go_component: integral to membrane [goid 0016021] [evidence IEA]; go_component: inn	RIS1
GI_42476040-S	21	0.707912	6.75e-11	1.64e-06	NM_020188.2	DC13	Homo sapiens DC13 protein (DC13), mRNA.
GI_5453558-S	21	0.772828	1.08e-10	2.63e-06	NM_006356.1	ATP5H	Homo sapiens ATP synthase, H+ transporting, mitochondrial F0 complex, subunit d (ATP5H), mRNA.	go_component: mitochondrion [goid 0005739] [evidence IEA]; go_function: hydrogen ion transporter activity [goid 0015078] [evidence IEA]; go_function: hydrogen-transporting two-sector ATPase activity [goid 0003936] [evidence IEA]; go_process: pr	ATPQ;ATP5JD
GI_4502300-S	21	0.713812	1.35e-10	3.28e-06	NM_001689.1	ATP5G3	Homo sapiens ATP synthase, H+ transporting, mitochondrial F0 complex, subunit c (subunit 9) isoform 3 (ATP5G3), mRNA.	go_component: proton-transporting ATP synthase complex (sensu Eukarya) [goid 0005753] [evidence TAS] [pmid 7698763]; go_component: mitochondrion [goid 0005739] [evidence IEA]; go_component: integral to membrane [goid 0016021] [evidence IEA]; go
GI_37551029-S	21	0.683687	1.65e-10	4.02e-06	XM_167709.2	LOC221061	Homo sapiens hypothetical protein LOC221061 (LOC221061), mRNA.
GI_40255279-S	21	0.739616	1.79e-10	4.34e-06	NM_198076.2	LOC116228	Homo sapiens hypothetical protein LOC116228 (LOC116228), mRNA.
GI_37545376-S	21	0.598057	1.83e-10	4.44e-06	XM_170736.3	LOC253512	Homo sapiens hypothetical protein LOC253512 (LOC253512), mRNA.
GI_6912437-S	21	0.715515	2.14e-10	5.19e-06	NM_012278.1	ITGB1BP2	Homo sapiens integrin beta 1 binding protein (melusin) 2 (ITGB1BP2), mRNA.	go_component: peripheral plasma membrane protein [goid 0000157] [evidence P] [pmid 10506186]; go_function: protein binding [goid 0005515] [evidence TAS] [pmid 10506186]; go_process: muscle development [goid 0007517] [evidence TAS] [pmid 1050618	CHORDC3;ITGB1BP;MELUSIN;MSTP015
GI_8923389-S	21	0.72399	2.41e-10	5.85e-06	NM_017812.1	CHCHD3	Homo sapiens coiled-coil-helix-coiled-coil-helix domain containing 3 (CHCHD3), mRNA.		FLJ20420
GI_4503300-S	21	0.711094	4.3e-10	1.04e-05	NM_001359.1	DECR1	Homo sapiens 2,4-dienoyl CoA reductase 1, mitochondrial (DECR1), nuclear gene encoding mitochondrial protein, mRNA.	go_component: mitochondrion [goid 0005739] [evidence TAS] [pmid 7818482]; go_function: 2,4-dienoyl-CoA reductase (NADPH) activity [goid 0008670] [evidence TAS] [pmid 7818482]; go_function: oxidoreductase activity [goid 0016491] [evidence IEA];	DECR;NADPH
GI_7661785-S	21	0.712723	4.46e-10	1.08e-05	NM_014165.1	C6orf66	Homo sapiens chromosome 6 open reading frame 66 (C6orf66), mRNA.		My013;HSPC125;bA22L21.1
GI_20070231-S	21	0.741153	4.81e-10	1.17e-05	NM_006294.2	UQCRB	Homo sapiens ubiquinol-cytochrome c reductase binding protein (UQCRB), mRNA.	go_component: mitochondrial electron transport chain [goid 0005746] [evidence TAS] [pmid 3056408]; go_component: mitochondrion [goid 0005739] [evidence IEA]; go_component: inner membrane [goid 0019866] [evidence IEA]; go_function: ubiquinol-cyt	QPC;QP-C;UQBC;UQBP;UQPC
GI_4502854-S	21	0.66657	5.04e-10	1.22e-05	NM_001825.1	CKMT2	Homo sapiens creatine kinase, mitochondrial 2 (sarcomeric) (CKMT2), nuclear gene encoding mitochondrial protein, mRNA.	go_component: mitochondrion [goid 0005739] [evidence TAS] [pmid 2324105]; go_function: creatine kinase activity [goid 0004111] [evidence TAS] [pmid 2324105]; go_function: transferase activity, transferring phosphorus-containing groups [goid 001	SMTCK
GI_21314756-S	21	0.756835	6.37e-10	1.55e-05	NM_032490.2	C14orf142	Homo sapiens chromosome 14 open reading frame 142 (C14orf142), mRNA.		PNAS-127
GI_28178824-S	21	0.788254	6.47e-10	1.57e-05	NM_005896.2	IDH1	Homo sapiens isocitrate dehydrogenase 1 (NADP+), soluble (IDH1), mRNA.	go_component: cytosol [goid 0005829] [evidence TAS] [pmid 9866202]; go_component: peroxisome [goid 0005777] [evidence IEA]; go_function: isocitrate dehydrogenase (NADP) activity [goid 0004450] [evidence TAS] [pmid 9866202]; go_function: oxidore	IDH;IDP;PICD
GI_4826853-S	21	0.758007	6.96e-10	1.69e-05	NM_005004.1	NDUFB8	Homo sapiens NADH dehydrogenase (ubiquinone) 1 beta subcomplex, 8, 19kDa (NDUFB8), mRNA.	go_component: NADH dehydrogenase complex (ubiquinone) (sensu Eukarya) [goid 0005748] [evidence TAS] [pmid 9878551]; go_component: mitochondrion [goid 0005739] [evidence IEA]; go_component: membrane fraction [goid 0005624] [evidence NR]; go_func	ASHI
GI_29740242-S	21	0.741741	6.96e-10	1.69e-05	XM_096885.6	LOC145853	Homo sapiens similar to ENSANGP00000021391 (LOC145853), mRNA.
GI_4826652-S	21	0.748867	8.24e-10	2e-05	NM_005128.1	C21orf5	Homo sapiens chromosome 21 open reading frame 5 (C21orf5), mRNA.	go_component: cellular_component unknown [goid 0008372] [evidence ND]; go_function: molecular_function unknown [goid 0005554] [evidence ND]; go_process: development [goid 0007275] [evidence NAS] [pmid 10950924]	pad-1;KIAA0933
GI_14249519-S	21	0.733121	1.4e-09	3.39e-05	NM_032822.1	FLJ14668	Homo sapiens hypothetical protein FLJ14668 (FLJ14668), mRNA.	go_function: odorant binding [goid 0005549] [evidence IEA]; go_process: transport [goid 0006810] [evidence IEA]
GI_7262387-S	21	0.750232	1.45e-09	3.53e-05	NM_004539.2	NARS	Homo sapiens asparaginyl-tRNA synthetase (NARS), mRNA.	go_component: soluble fraction [goid 0005625] [evidence TAS] [pmid 9421509]; go_component: cytoplasm [goid 0005737] [evidence TAS] [pmid 9421509]; go_function: asparagine-tRNA ligase activity [goid 0004816] [evidence TAS] [pmid 9421509]; go_fun	ASNRS
GI_42476215-S	21	0.767597	1.7e-09	4.11e-05	NM_138787.2	LOC119710	Homo sapiens hypothetical protein BC009561 (LOC119710), mRNA.
GI_4505684-S	21	0.794781	1.86e-09	4.52e-05	NM_000284.1	PDHA1	Homo sapiens pyruvate dehydrogenase (lipoamide) alpha 1 (PDHA1), mRNA.	go_component: mitochondrion [goid 0005739] [evidence TAS] [pmid 3034892]; go_function: pyruvate dehydrogenase (lipoamide) activity [goid 0004739] [evidence IEA]; go_function: oxidoreductase activity [goid 0016491] [evidence IEA]; go_process: ac	PDHA;PHE1A;PDHCE1A
GI_34147465-S	21	0.676274	2.15e-09	5.23e-05	NM_032231.3	FLJ22875	Homo sapiens hypothetical protein FLJ22875 (FLJ22875), mRNA.
GI_8923929-S	21	0.734243	2.28e-09	5.52e-05	NM_018464.1	C10orf70	Homo sapiens chromosome 10 open reading frame 70 (C10orf70), mRNA.		MDS029
GI_45387954-S	21	0.73848	2.36e-09	5.72e-05	NM_205767.1	QIL1	Homo sapiens QIL1 protein (QIL1), mRNA.
GI_26051230-I	21	0.719244	2.64e-09	6.4e-05	NM_032857.2	LACTB	Homo sapiens lactamase, beta (LACTB), nuclear gene encoding mitochondrial protein, transcript variant 1, mRNA.	go_component: mitochondrion [goid 0005739] [evidence IEA]; go_function: structural constituent of ribosome [goid 0003735] [evidence IEA]	G24;MRPL56;FLJ14902
GI_29788788-S	21	0.730524	2.91e-09	7.06e-05	NM_032151.2	DCOHM	Homo sapiens dimerization cofactor of hepatocyte nuclear factor 1 ( HNF1) from muscle (DCOHM), mRNA.		DKFZp566K1946
GI_5031804-S	21	0.574564	3.03e-09	7.34e-05	NM_005544.1	IRS1	Homo sapiens insulin receptor substrate 1 (IRS1), mRNA.	go_component: cytoplasm [goid 0005737] [evidence TAS] [pmid 1648180]; go_function: transmembrane receptor protein tyrosine kinase docking protein activity [goid 0005069] [evidence TAS] [pmid 1648180]; go_function: signal transducer activity [go	HIRS-1
GI_32698875-S	21	0.796469	3.07e-09	7.44e-05	NM_182523.1	MGC61571	Homo sapiens hypothetical protein MGC61571 (MGC61571), mRNA.
GI_37541845-S	21	0.800528	3.07e-09	7.45e-05	XM_351082.1	LOC374747	Homo sapiens similar to coenzyme A diphosphatase (LOC374747), mRNA.
GI_31341729-S	21	0.784157	3.11e-09	7.54e-05	NM_178547.2	ARCH	Homo sapiens archease (ARCH), mRNA.
GI_19923816-S	21	0.799503	3.41e-09	8.27e-05	NM_018441.2	PECR	Homo sapiens peroxisomal trans-2-enoyl-CoA reductase (PECR), mRNA.	go_component: peroxisome [goid 0005777] [evidence NR]; go_function: apoptosis regulator activity [goid 0016329] [evidence IEA]; go_function: oxidoreductase activity [goid 0016491] [evidence IEA]; go_function: acyl-CoA dehydrogenase (NADP+) acti	TERP;HSA250303
GI_25777729-S	21	0.728881	4.85e-09	0.0001175	NM_000692.3	ALDH1B1	Homo sapiens aldehyde dehydrogenase 1 family, member B1 (ALDH1B1), nuclear gene encoding mitochondrial protein, mRNA.	go_component: mitochondrion [goid 0005739] [evidence IEA]; go_function: aldehyde dehydrogenase activity [goid 0004028] [evidence NR]; go_function: aldehyde dehydrogenase (NAD) activity [goid 0004029] [evidence IEA]; go_function: oxidoreductase	ALDH5;ALDHX;MGC2230
GI_7706368-S	21	0.774437	4.86e-09	0.0001177	NM_016098.1	BRP44L	Homo sapiens brain protein 44-like (BRP44L), mRNA.	go_function: molecular_function unknown [goid 0005554] [evidence IEA]	CGI-129;dJ68L15.3
GI_7662501-S	21	0.764707	4.87e-09	0.0001179	NM_014060.1	MCTS1	Homo sapiens malignant T cell amplified sequence 1 (MCTS1), mRNA.	go_function: RNA binding [goid 0003723] [evidence IEA]; go_process: positive regulation of cell proliferation [goid 0008284] [evidence TAS] [pmid 9766643]; go_process: oncogenesis [goid 0007048] [evidence TAS] [pmid 9766643]; go_process: regula	MCT-1
GI_21450766-S	21	0.75262	5.67e-09	0.0001373	NM_145029.1	C6orf136	Homo sapiens chromosome 6 open reading frame 136 (C6orf136), mRNA.		MGC15854
GI_9257241-S	21	0.725645	6.09e-09	0.0001474	NM_003000.1	SDHB	Homo sapiens succinate dehydrogenase complex, subunit B, iron sulfur (Ip) (SDHB), mRNA.	go_component: mitochondrion [goid 0005739] [evidence TAS] [pmid 2302193]; go_function: electron transporter activity [goid 0005489] [evidence IEA]; go_function: succinate dehydrogenase (ubiquinone) activity [goid 0008177] [evidence IEA]; go_fun	IP;SDH;SDH1;SDHIP
GI_13540579-S	21	0.781288	6.21e-09	0.0001503	NM_030797.1	DKFZP566A1524	Homo sapiens hypothetical protein DKFZp566A1524 (DKFZP566A1524), mRNA.		FLJ11080
GI_34147623-S	21	0.734371	7.12e-09	0.0001723	NM_003104.3	SORD	Homo sapiens sorbitol dehydrogenase (SORD), mRNA.	go_function: alcohol dehydrogenase activity, zinc-dependent [goid 0004024] [evidence IEA]; go_function: zinc ion binding [goid 0008270] [evidence IEA]; go_function: L-iditol 2-dehydrogenase activity [goid 0003939] [evidence IEA]; go_function: o	SORD1
GI_34222240-S	21	0.849293	7.38e-09	0.0001786	NM_173846.3	C14orf8	Homo sapiens chromosome 14 open reading frame 8 (C14orf8), mRNA.
GI_11321582-S	21	0.722672	7.65e-09	0.0001852	NM_003850.1	SUCLA2	Homo sapiens succinate-CoA ligase, ADP-forming, beta subunit (SUCLA2), mRNA.	go_component: mitochondrion [goid 0005739] [evidence TAS] [pmid 10727444]; go_function: succinate-CoA ligase activity [goid 0004774] [evidence NR]; go_function: succinate-CoA ligase (ADP-forming) activity [goid 0004775] [evidence TAS] [pmid 107	A-BETA
GI_21389468-S	21	0.732401	7.98e-09	0.0001932	NM_144636.1	CHCHD4	Homo sapiens coiled-coil-helix-coiled-coil-helix domain containing 4 (CHCHD4), mRNA.		FLJ31709
GI_10938020-S	21	0.634338	8.4e-09	0.0002033	NM_004102.2	FABP3	Homo sapiens fatty acid binding protein 3, muscle and heart (mammary-derived growth inhibitor) (FABP3), mRNA.	go_component: soluble fraction [goid 0005625] [evidence NR]; go_component: cytoplasm [goid 0005737] [evidence NR]; go_function: lipid binding [goid 0008289] [evidence P]; go_function: fatty acid binding [goid 0005504] [evidence NR]; go_function	MDGI;FABP11;O-FABP
GI_4758773-S	21	0.780081	8.76e-09	0.0002121	NM_004548.1	NDUFB10	Homo sapiens NADH dehydrogenase (ubiquinone) 1 beta subcomplex, 10, 22kDa (NDUFB10), mRNA.	go_component: NADH dehydrogenase complex (ubiquinone) (sensu Eukarya) [goid 0005748] [evidence P] [pmid 9878551]; go_component: membrane fraction [goid 0005624] [evidence NR]; go_function: NADH dehydrogenase (ubiquinone) activity [goid 0008137]	PDSW
GI_14149980-S	21	0.815489	9.24e-09	0.0002237	NM_032256.1	DKFZp434K2435	Homo sapiens hypothetical protein DKFZp434K2435 (DKFZp434K2435), mRNA.
GI_5803114-S	21	0.713821	1e-08	0.0002431	NM_006839.1	IMMT	Homo sapiens inner membrane protein, mitochondrial (mitofilin) (IMMT), mRNA.	go_component: mitochondrion [goid 0005739] [evidence IEA]; go_component: integral to membrane [goid 0016021] [evidence IEA]; go_component: mitochondrial inner membrane [goid 0005743] [evidence IEP] [pmid 9168817]; go_function: molecular_functio	HMP;P87;P89;P87/89;MITOFILIN
GI_7661809-S	21	0.774919	1.07e-08	0.0002581	NM_014177.1	HSPC154	Homo sapiens HSPC154 protein (HSPC154), mRNA.
GI_11321580-S	21	0.754358	1.08e-08	0.0002621	NM_003849.1	SUCLG1	Homo sapiens succinate-CoA ligase, GDP-forming, alpha subunit (SUCLG1), mRNA.	go_component: mitochondrion [goid 0005739] [evidence TAS] [pmid 9128182]; go_function: GTP binding [goid 0005525] [evidence IEA]; go_function: succinate-CoA ligase (GDP-forming) activity [goid 0004776] [evidence IEA]; go_function: ligase activi	SUCLA1
GI_34305296-A	21	0.807245	1.14e-08	0.0002768	NM_183045.1	RNF6	Homo sapiens ring finger protein (C3H2C3 type) 6 (RNF6), transcript variant 2, mRNA.	go_component: cellular_component unknown [goid 0008372] [evidence ND]; go_function: zinc ion binding [goid 0008270] [evidence NAS] [pmid 10331950]; go_function: molecular_function unknown [goid 0005554] [evidence ND]; go_process: biological_pro
GI_16950596-A	21	0.747393	1.14e-08	0.0002752	NM_053035.1	MRPS33	Homo sapiens mitochondrial ribosomal protein S33 (MRPS33), nuclear gene encoding mitochondrial protein, transcript variant 2, mRNA.	go_component: mitochondrion [goid 0005739] [evidence IEA]; go_component: mitochondrial small ribosomal subunit [goid 0005763] [evidence NAS] [pmid 11279123]; go_function: structural constituent of ribosome [goid 0003735] [evidence NAS] [pmid 11	PTD003;CGI-139;MRP-S33;FLJ21123
GI_37537703-A	21	0.713326	1.17e-08	0.0002826	NM_197962.1	GLRX2	Homo sapiens glutaredoxin 2 (GLRX2), transcript variant 2, mRNA.		GRX2
GI_4758939-S	21	0.737991	1.21e-08	0.0002936	NM_004894.1	C14orf2	Homo sapiens chromosome 14 open reading frame 2 (C14orf2), mRNA.	go_component: mitochondrion [goid 0005739] [evidence IEA]	MP68;PLPM
GI_41872576-S	21	0.748143	1.27e-08	0.0003068	NM_015150.1	RAFTLIN	Homo sapiens raft-linking protein (RAFTLIN), mRNA.		KIAA0084
GI_22027524-S	21	0.693729	1.28e-08	0.0003095	NM_004840.1	ARHGEF6	Homo sapiens Rac/Cdc42 guanine nucleotide exchange factor (GEF) 6 (ARHGEF6), mRNA.	go_component: intracellular [goid 0005622] [evidence IC] [pmid 11017088]; go_function: Rho guanyl-nucleotide exchange factor activity [goid 0005089] [evidence NAS] [pmid 11017088]; go_function: GTPase activator activity [goid 0005096] [evidence	PIXA;COOL2;MRX46;Cool-2;KIAA0006;alphaPIX;alpha-PIX
GI_6912661-S	21	0.741518	1.34e-08	0.0003246	NM_012240.1	SIRT4	Homo sapiens sirtuin (silent mating type information regulation 2 homolog) 4 (S. cerevisiae) (SIRT4), mRNA.	go_component: chromatin silencing complex [goid 0005677] [evidence IEA]; go_function: NAD ADP-ribosyltransferase activity [goid 0003950] [evidence TAS] [pmid 10381378]; go_function: DNA binding [goid 0003677] [evidence IEA]; go_function: hydrol	SIR2L4
GI_21265077-S	21	0.809901	1.35e-08	0.000327	NM_014175.2	MRPL15	Homo sapiens mitochondrial ribosomal protein L15 (MRPL15), nuclear gene encoding mitochondrial protein, mRNA.	go_component: large ribosomal subunit [goid 0015934] [evidence IEA]; go_component: intracellular [goid 0005622] [evidence IEA]; go_function: structural constituent of ribosome [goid 0003735] [evidence IEA]; go_process: protein biosynthesis [goi	RPML7;MRP-L7;HSPC145
GI_5016092-S	21	0.730959	1.57e-08	0.0003797	NM_000108.2	DLD	Homo sapiens dihydrolipoamide dehydrogenase (E3 component of pyruvate dehydrogenase complex, 2-oxo-glutarate complex, branched chain keto acid dehydrogenase complex) (DLD), mRNA.	go_component: mitochondrion [goid 0005739] [evidence TAS] [pmid 3278312]; go_function: dihydrolipoamide dehydrogenase activity [goid 0004148] [evidence TAS] [pmid 8506365]; go_function: heavy metal binding [goid 0005505] [evidence IEA]; go_func	E3;LAD;DLDH;PHE3
GI_41107468-S	21	0.747767	1.95e-08	0.0004721	XM_371258.1	KIAA1579	Homo sapiens hypothetical protein FLJ10770 (KIAA1579), mRNA.
GI_4885078-S	21	0.780382	2.15e-08	0.0005198	NM_005174.1	ATP5C1	Homo sapiens ATP synthase, H+ transporting, mitochondrial F1 complex, gamma polypeptide 1 (ATP5C1), mRNA.	go_component: proton-transporting ATP synthase complex (sensu Eukarya) [goid 0005753] [evidence TAS] [pmid 8168843]; go_component: membrane fraction [goid 0005624] [evidence NR]; go_component: mitochondrion [goid 0005739] [evidence NR]; go_comp	ATP5C;ATP5CL1
GI_31711991-S	21	0.715259	2.27e-08	0.0005478	NM_001931.2	DLAT	Homo sapiens dihydrolipoamide S-acetyltransferase (E2 component of pyruvate dehydrogenase complex) (DLAT), mRNA.	go_component: mitochondrion [goid 0005739] [evidence NR]; go_function: dihydrolipoamide S-acetyltransferase activity [goid 0004742] [evidence P] [pmid 3174635]	DLTA;PDC-E2
GI_4758311-S	21	0.673573	2.43e-08	0.0005859	NM_004453.1	ETFDH	Homo sapiens electron-transferring-flavoprotein dehydrogenase (ETFDH), nuclear gene encoding mitochondrial protein, mRNA.	go_component: mitochondrial inner membrane [goid 0005743] [evidence NR] [pmid 8306995]; go_component: mitochondrion [goid 0005739] [evidence IEA]; go_component: integral to membrane [goid 0016021] [evidence IEA]; go_component: membrane fraction	MADD;ETFQO
GI_8923931-S	21	0.755057	2.44e-08	0.0005905	NM_018465.1	C9orf46	Homo sapiens chromosome 9 open reading frame 46 (C9orf46), mRNA.		AD025;MDS030;FLJ14688
GI_21735603-I	21	0.781717	2.64e-08	0.0006386	NM_145212.1	MRPL30	Homo sapiens mitochondrial ribosomal protein L30 (MRPL30), nuclear gene encoding mitochondrial protein, transcript variant 1, mRNA.		RPML28;MGC3314;MRP-L28;MGC24095
GI_19923722-S	21	0.826465	2.97e-08	0.0007159	NM_012424.2	RPS6KC1	Homo sapiens ribosomal protein S6 kinase, 52kDa, polypeptide 1 (RPS6KC1), mRNA.	go_function: protein serine/threonine kinase activity [goid 0004674] [evidence P] [pmid 10552933]; go_function: ATP binding [goid 0005524] [evidence IEA]; go_function: protein kinase activity [goid 0004672] [evidence IEA]; go_function: transfer	RPK118;humS6PKh1
GI_34328934-S	21	0.807876	3.12e-08	0.0007535	NM_014078.4	MRPL13	Homo sapiens mitochondrial ribosomal protein L13 (MRPL13), nuclear gene encoding mitochondrial protein, mRNA.	go_component: ribosome [goid 0005840] [evidence IEA]; go_component: intracellular [goid 0005622] [evidence IEA]; go_component: mitochondrion [goid 0005739] [evidence IEA]; go_component: mitochondrial large ribosomal subunit [goid 0005762] [evid	L13;L13mt;RPL13
GI_20127599-S	21	0.731394	3.44e-08	0.0008295	NM_021244.2	RRAGD	Homo sapiens Ras-related GTP binding D (RRAGD), mRNA.	go_component: cytoplasm [goid 0005737] [evidence IEA]; go_component: nucleus [goid 0005634] [evidence IEA]; go_function: small monomeric GTPase activity [goid 0003925] [evidence IEA]; go_process: cell growth and/or maintenance [goid 0008151] [e	RAGD;bA11D8.2.1;DKFZP761H171
GI_4507712-S	21	0.745671	3.46e-08	0.0008352	NM_003315.1	DNAJC7	Homo sapiens DnaJ (Hsp40) homolog, subfamily C, member 7 (DNAJC7), mRNA.	go_function: protein binding [goid 0005515] [evidence TAS] [pmid 8836031]; go_function: chaperone activity [goid 0003754] [evidence IEA]; go_process: protein folding [goid 0006457] [evidence TAS] [pmid 8836031]	TPR2;TTC2;DANJC7
GI_23308744-S	21	0.813694	3.77e-08	0.000909	NM_152503.1	C20orf132	Homo sapiens chromosome 20 open reading frame 132 (C20orf132), mRNA.		FLJ36113;dJ621N11.4;DKFZp434N0426
GI_16554612-S	21	0.732725	4.1e-08	0.0009902	NM_016065.2	MRPS16	Homo sapiens mitochondrial ribosomal protein S16 (MRPS16), nuclear gene encoding mitochondrial protein, mRNA.	go_component: ribosome [goid 0005840] [evidence IEA]; go_component: intracellular [goid 0005622] [evidence IEA]; go_component: mitochondrion [goid 0005739] [evidence IEA]; go_component: mitochondrial small ribosomal subunit [goid 0005763] [evid	RPMS16;CGI-132;MRP-S16;FLJ22062
GI_42542387-S	21	0.725583	4.15e-08	0.0010017	NM_178867.3	SFXN4	Homo sapiens sideroflexin 4 (SFXN4), mRNA.	go_component: membrane [goid 0016020] [evidence IEA]; go_function: cation transporter activity [goid 0008324] [evidence IEA]; go_process: cation transport [goid 0006812] [evidence IEA]	BCRM1
GI_16579882-S	21	0.749691	4.29e-08	0.0010349	NM_014018.2	MRPS28	Homo sapiens mitochondrial ribosomal protein S28 (MRPS28), nuclear gene encoding mitochondrial protein, mRNA.	go_component: mitochondrion [goid 0005739] [evidence IEA]; go_component: mitochondrial small ribosomal subunit [goid 0005763] [evidence TAS] [pmid 10938081]; go_function: structural constituent of ribosome [goid 0003735] [evidence IEA]; go_func	MRPS35;HSPC007;MRP-S28;MRP-S35;FLJ22853
GI_4759059-I	21	0.747568	4.29e-08	0.0010357	NM_004799.1	MADHIP	Homo sapiens MAD, mothers against decapentaplegic homolog (Drosophila) interacting protein, receptor activation anchor (MADHIP), transcript variant 3, mRNA.	go_component: cytoplasm [goid 0005737] [evidence NAS]; go_function: serine-type peptidase activity [goid 0008236] [evidence NAS] [pmid 9582421]; go_function: zinc ion binding [goid 0008270] [evidence IEA]; go_function: receptor activity [goid 0	SARA;ZFYVE9
GI_19913429-S	21	0.795793	4.29e-08	0.0010358	NM_001685.3	ATP5J	Homo sapiens ATP synthase, H+ transporting, mitochondrial F0 complex, subunit F6 (ATP5J), nuclear gene encoding mitochondrial protein, mRNA.	go_component: mitochondrial inner membrane [goid 0005743] [evidence TAS] [pmid 7698763]; go_component: membrane fraction [goid 0005624] [evidence NR]; go_component: mitochondrion [goid 0005739] [evidence TAS] [pmid 1825642]; go_function: adenos	ATP5;ATPM;ATP5A
GI_34147366-S	21	0.748602	4.75e-08	0.0011467	NM_024117.2	MAPKAP1	Homo sapiens mitogen-activated protein kinase associated protein 1 (MAPKAP1), mRNA.	go_component: cellular_component unknown [goid 0008372] [evidence ND]; go_function: Ras interactor activity [goid 0017016] [evidence NAS] [pmid 1849280]; go_process: biological_process unknown [goid 0000004] [evidence ND]	SIN1;MGC2745
GI_33620720-S	21	0.713263	5.15e-08	0.001243	NM_014015.3	DEXI	Homo sapiens dexamethasone-induced transcript (DEXI), mRNA.		MYLE
GI_35493763-A	21	0.809057	5.33e-08	0.0012857	NM_176806.2	MOCS2	Homo sapiens molybdenum cofactor synthesis 2 (MOCS2), transcript variant 1, mRNA.	go_function: catalytic activity [goid 0003824] [evidence NR]; go_process: Mo-molybdopterin cofactor biosynthesis [goid 0006777] [evidence P] [pmid 9731530]	MPTS;MCBPE;MOCO1
GI_33695085-A	21	0.70812	5.79e-08	0.0013966	NM_182977.1	NNT	Homo sapiens nicotinamide nucleotide transhydrogenase (NNT), mRNA.	go_component: mitochondrial electron transport chain [goid 0005746] [evidence NR]; go_component: mitochondrion [goid 0005739] [evidence IEA]; go_component: integral to membrane [goid 0016021] [evidence NR]; go_function: NAD(P) transhydrogenase
GI_34222129-S	21	0.816602	7.01e-08	0.0016886	NM_021252.3	RAB18	Homo sapiens RAB18, member RAS oncogene family (RAB18), mRNA.	go_component: cellular_component unknown [goid 0008372] [evidence ND]; go_function: GTP binding [goid 0005525] [evidence IEA]; go_function: RAB small monomeric GTPase activity [goid 0003928] [evidence NAS] [pmid 10648831]; go_function: protein
GI_4505686-S	21	0.808712	7.52e-08	0.0018116	NM_000925.1	PDHB	Homo sapiens pyruvate dehydrogenase (lipoamide) beta (PDHB), mRNA.	go_component: mitochondrion [goid 0005739] [evidence NR]; go_function: pyruvate dehydrogenase (lipoamide) activity [goid 0004739] [evidence TAS] [pmid 2376596]; go_function: oxidoreductase activity [goid 0016491] [evidence IEA]; go_process: glu	PHE1B
GI_4826879-S	21	0.787803	9.3e-08	0.0022402	NM_005015.1	OXA1L	Homo sapiens oxidase (cytochrome c) assembly 1-like (OXA1L), mRNA.	go_component: mitochondrial electron transport chain [goid 0005746] [evidence TAS] [pmid 9247084]; go_component: mitochondrion [goid 0005739] [evidence IEA]; go_component: integral to membrane [goid 0016021] [evidence IEA]; go_component: inner
GI_4758787-S	21	0.751642	9.8e-08	0.0023606	NM_004551.1	NDUFS3	Homo sapiens NADH dehydrogenase (ubiquinone) Fe-S protein 3, 30kDa (NADH-coenzyme Q reductase) (NDUFS3), mRNA.	go_component: NADH dehydrogenase complex (ubiquinone) (sensu Eukarya) [goid 0005748] [evidence TAS] [pmid 9647766]; go_component: mitochondrion [goid 0005739] [evidence IEA]; go_component: membrane fraction [goid 0005624] [evidence NR]; go_comp
GI_27532983-A	21	0.809683	1.03e-07	0.0024753	NM_173206.1	MIZ1	Homo sapiens Msx-interacting-zinc finger (MIZ1), transcript variant alpha, mRNA.	go_component: nucleus [goid 0005634] [evidence IEA]; go_function: zinc ion binding [goid 0008270] [evidence TAS]; go_function: DNA binding [goid 0003677] [evidence IEA]	SIZ2;PIASX-BETA;PIASX-ALPHA
GI_40254857-S	21	0.790468	1.03e-07	0.00247	NM_014648.2	DZIP3	Homo sapiens zinc finger DAZ interacting protein 3 (DZIP3), mRNA.		KIAA0675
GI_31377797-S	21	0.716289	1.04e-07	0.0025142	NM_004703.2	RABEP1	Homo sapiens rabaptin, RAB GTPase binding effector protein 1 (RABEP1), mRNA.	go_component: early endosome [goid 0005769] [evidence TAS] [pmid 8521472]; go_function: vesicle targeting [goid 0005482] [evidence TAS] [pmid 8521472]; go_function: GTPase activator activity [goid 0005096] [evidence IEA]; go_function: growth fa	RAB5EP;RABPT5
GI_24475709-S	21	0.801178	1.11e-07	0.0026668	NM_030940.2	HBLD2	Homo sapiens HESB like domain containing 2 (HBLD2), mRNA.	go_function: molecular_function unknown [goid 0005554] [evidence IEA]	MGC4276
GI_40806192-S	21	0.826068	1.12e-07	0.002689	NM_199129.1	Kua	Homo sapiens ubiquitin-conjugating enzyme variant Kua (Kua), mRNA.
GI_21265092-S	21	0.688168	1.21e-07	0.002906	NM_032477.1	MRPL41	Homo sapiens mitochondrial ribosomal protein L41 (MRPL41), nuclear gene encoding mitochondrial protein, mRNA.	go_function: structural constituent of ribosome [goid 0003735] [evidence IEA]	RPML27;MRP-L27
GI_5174744-S	21	0.690824	1.26e-07	0.0030295	NM_006004.1	UQCRH	Homo sapiens ubiquinol-cytochrome c reductase hinge protein (UQCRH), mRNA.	go_component: mitochondrial electron transport chain [goid 0005746] [evidence TAS] [pmid 2826252]; go_component: ubiquinol-cytochrome-c reductase complex (sensu Eukarya) [goid 0015008] [evidence IEA]; go_component: mitochondrion [goid 0005739]
GI_33386694-A	21	0.7386	1.39e-07	0.0033474	NM_182790.1	PBEF1	Homo sapiens pre-B-cell colony enhancing factor 1 (PBEF1), transcript variant 2, mRNA.	go_function: cytokine activity [goid 0005125] [evidence TAS] [pmid 8289818]; go_process: positive regulation of cell proliferation [goid 0008284] [evidence TAS] [pmid 8289818]; go_process: signal transduction [goid 0007165] [evidence TAS] [pmid	PBEF
GI_37550343-S	21	0.804655	1.49e-07	0.0035854	XM_353371.1	LOC375445	Homo sapiens LOC375445 (LOC375445), mRNA.
GI_7706271-S	21	0.737518	1.6e-07	0.0038586	NM_015958.1	CGI-30	Homo sapiens CGI-30 protein (CGI-30), mRNA.
GI_7705703-S	21	0.771508	1.68e-07	0.0040298	NM_015917.1	LOC51064	Homo sapiens glutathione S-transferase subunit 13 homolog (LOC51064), mRNA.	go_component: mitochondrion [goid 0005739] [evidence IEA]; go_component: periplasmic space (sensu Gram-negative Bacteria) [goid 0030288] [evidence IEA]; go_function: glutathione transferase activity [goid 0004364] [evidence IEA]; go_function: t	GSTK1
GI_42660445-S	21	0.717503	1.68e-07	0.004038	XM_378511.1	LOC400368	Homo sapiens hypothetical gene supported by BC031266 (LOC400368), mRNA.
GI_16554601-S	21	0.79518	1.76e-07	0.0042299	NM_014046.2	MRPS18B	Homo sapiens mitochondrial ribosomal protein S18B (MRPS18B), nuclear gene encoding mitochondrial protein, mRNA.	go_component: ribosome [goid 0005840] [evidence IEA]; go_component: intracellular [goid 0005622] [evidence IEA]; go_component: mitochondrion [goid 0005739] [evidence IEA]; go_component: mitochondrial small ribosomal subunit [goid 0005763] [evid	PTD017;S18amt;C6orf14;HSPC183;MRPS18-2;HumanS18a;MRP-S18-2;DKFZp564H0223
GI_13787213-A	21	0.793933	1.84e-07	0.0044335	NM_012241.2	SIRT5	Homo sapiens sirtuin (silent mating type information regulation 2 homolog) 5 (S. cerevisiae) (SIRT5), transcript variant 1, mRNA.	go_function: NAD ADP-ribosyltransferase activity [goid 0003950] [evidence P] [pmid 10381378]; go_process: chromatin silencing [goid 0006342] [evidence P] [pmid 10381378]; go_process: protein amino acid ADP-ribosylation [goid 0006471] [evidence	SIR2L5
GI_13540520-S	21	0.745938	1.88e-07	0.0045138	NM_030762.1	BHLHB3	Homo sapiens basic helix-loop-helix domain containing, class B, 3 (BHLHB3), mRNA.	go_component: nucleus [goid 0005634] [evidence NAS]; go_function: transcription factor activity [goid 0003700] [evidence NAS]; go_process: regulation of transcription, DNA-dependent [goid 0006355] [evidence NAS]; go_process: cell proliferation	DEC2;SHARP1;SHARP-1
GI_13027379-S	21	0.810985	1.9e-07	0.0045653	NM_015049.1	ALS2CR3	Homo sapiens amyotrophic lateral sclerosis 2 (juvenile) chromosome region, candidate 3 (ALS2CR3), mRNA.	go_component: cytoplasm [goid 0005737] [evidence ISS] [pmid 12034717]; go_component: plasma membrane [goid 0005886] [evidence ISS] [pmid 12034717]; go_component: kinesin complex [goid 0005871] [evidence IEA]; go_function: intracellular transpor	GRIF1;OIP98;CALS-C;GRIF-1;KIAA0549
GI_38202254-S	21	0.788912	1.97e-07	0.0047445	NM_152295.3	TARS	Homo sapiens threonyl-tRNA synthetase (TARS), mRNA.	go_component: soluble fraction [goid 0005625] [evidence TAS] [pmid 2033077]; go_component: cytoplasm [goid 0005737] [evidence TAS] [pmid 2033077]; go_function: ATP binding [goid 0005524] [evidence IEA]; go_function: threonine-tRNA ligase activi	ThrRS;MGC9344
GI_42476012-S	21	0.900102	2.03e-07	0.0048724	NM_198514.2	FLJ25621	Homo sapiens FLJ25621 protein (FLJ25621), mRNA.	go_function: electron transporter activity [goid 0005489] [evidence IEA]; go_process: electron transport [goid 0006118] [evidence IEA]	FLJ20147;FLJ33312;MGC45492;DKFZp779F115
GI_38327628-I	21	0.837013	2.06e-07	0.0049461	NM_182505.3	C9orf85	Homo sapiens chromosome 9 open reading frame 85 (C9orf85), transcript variant 1, mRNA.	go_component: nucleus [goid 0005634] [evidence IEA]; go_function: DNA binding [goid 0003677] [evidence IEA]; go_process: regulation of transcription, DNA-dependent [goid 0006355] [evidence IEA]	MGC61599
GI_14249393-S	21	0.837751	2.06e-07	0.0049583	NM_032756.1	MGC15668	Homo sapiens hypothetical protein MGC15668 (MGC15668), mRNA.
GI_23111020-A	21	0.835623	2.07e-07	0.0049646	NM_152869.1	RGN	Homo sapiens regucalcin (senescence marker protein-30) (RGN), transcript variant 2, mRNA.	go_function: calcium ion binding [goid 0005509] [evidence TAS] [pmid 7548213]; go_function: enzyme regulator activity [goid 0030234] [evidence IEA]	RC;SMP30
GI_4504068-S	21	0.753536	2.21e-07	0.0052993	NM_002080.1	GOT2	Homo sapiens glutamic-oxaloacetic transaminase 2, mitochondrial (aspartate aminotransferase 2) (GOT2), mRNA.	go_component: mitochondrion [goid 0005739] [evidence TAS] [pmid 3207426]; go_function: aspartate transaminase activity [goid 0004069] [evidence IEA]; go_function: transferase activity [goid 0016740] [evidence IEA]; go_process: aspartate catabol
GI_31543666-S	21	0.827988	2.32e-07	0.0055764	NM_003171.2	SUPV3L1	Homo sapiens suppressor of var1, 3-like 1 (S. cerevisiae) (SUPV3L1), mRNA.	go_component: mitochondrion [goid 0005739] [evidence TAS] [pmid 9925937]; go_function: helicase activity [goid 0004386] [evidence P] [pmid 9925937]; go_function: adenosinetriphosphatase activity [goid 0004002] [evidence P] [pmid 9925937]; go_fu	SUV3
GI_4507842-S	21	0.821897	2.34e-07	0.0056103	NM_003366.1	UQCRC2	Homo sapiens ubiquinol-cytochrome c reductase core protein II (UQCRC2), mRNA.	go_component: mitochondrial inner membrane [goid 0005743] [evidence P] [pmid 8288258]; go_component: mitochondrial electron transport chain [goid 0005746] [evidence IEA]; go_component: mitochondrion [goid 0005739] [evidence IEA]; go_function: u
GI_6138974-S	21	0.77574	2.36e-07	0.0056617	NM_004085.2	TIMM8A	Homo sapiens translocase of inner mitochondrial membrane 8 homolog A (yeast) (TIMM8A), nuclear gene encoding mitochondrial protein, mRNA.	go_component: mitochondrion [goid 0005739] [evidence IEA]; go_component: mitochondrial inner membrane [goid 0005743] [evidence IEA]; go_function: protein translocase activity [goid 0015450] [evidence IEA]; go_process: neurogenesis [goid 0007399	DDP;MTS;DDP1;DFN1;MGC12262
GI_6005716-S	21	0.73557	2.51e-07	0.0060339	NM_007100.1	ATP5I	Homo sapiens ATP synthase, H+ transporting, mitochondrial F0 complex, subunit e (ATP5I), mRNA.	go_component: mitochondrion [goid 0005739] [evidence IEA]; go_function: hydrogen ion transporter activity [goid 0015078] [evidence IEA]; go_function: hydrogen-transporting two-sector ATPase activity [goid 0003936] [evidence IEA]; go_process: pr	ATP5K
GI_4557468-S	21	0.794514	2.58e-07	0.0061971	NM_001282.1	AP2B1	Homo sapiens adaptor-related protein complex 2, beta 1 subunit (AP2B1), mRNA.	go_component: clathrin adaptor [goid 0005906] [evidence TAS] [pmid 8262066]; go_component: secretory vesicle [goid 0005803] [evidence TAS] [pmid 1969413]; go_component: coated pit [goid 0005905] [evidence IEA]; go_function: vesicle transport [g	ADTB2;CLAPB1;AP2-BETA
GI_24475811-S	21	0.740648	2.59e-07	0.0062211	NM_019557.3	LOC56181	Homo sapiens hypothetical protein RP1-317E23 (LOC56181), mRNA.
GI_19923906-S	21	0.802738	2.7e-07	0.0064858	NM_138381.1	MGC15763	Homo sapiens hypothetical protein BC008322 (MGC15763), mRNA.	go_function: oxidoreductase activity [goid 0016491] [evidence IEA]; go_process: electron transport [goid 0006118] [evidence IEA]
GI_24307924-S	21	0.765699	2.74e-07	0.0065751	NM_006973.1	ZNF32	Homo sapiens zinc finger protein 32 (KOX 30) (ZNF32), mRNA.		KOX30
GI_31342226-S	21	0.851525	2.74e-07	0.0065859	NM_175907.2	MGC45594	Homo sapiens hypothetical protein MGC45594 (MGC45594), mRNA.	go_function: alcohol dehydrogenase activity, zinc-dependent [goid 0004024] [evidence IEA]; go_function: zinc ion binding [goid 0008270] [evidence IEA]
GI_40806182-S	21	0.802422	3.09e-07	0.0074112	NM_018122.3	FLJ10514	Homo sapiens hypothetical protein FLJ10514 (FLJ10514), mRNA.	go_component: cytoplasm [goid 0005737] [evidence IEA]; go_function: aspartate-tRNA ligase activity [goid 0004815] [evidence IEA]; go_function: lysine-tRNA ligase activity [goid 0004824] [evidence IEA]; go_function: ATP binding [goid 0005524] [e
GI_45643118-A	21	0.826466	3.33e-07	0.0079895	NM_006117.2	PECI	Homo sapiens peroxisomal D3,D2-enoyl-CoA isomerase (PECI), transcript variant 1, mRNA.	go_component: peroxisome [goid 0005777] [evidence TAS] [pmid 10419495]; go_function: acyl-CoA binding [goid 0000062] [evidence IEA]; go_function: dodecenoyl-CoA delta-isomerase activity [goid 0004165] [evidence IEA]; go_function: isomerase acti	DRS1;ACBD2;HCA88
GI_39725687-S	21	0.778859	3.4e-07	0.0081634	NM_005002.3	NDUFA9	Homo sapiens NADH dehydrogenase (ubiquinone) 1 alpha subcomplex, 9, 39kDa (NDUFA9), mRNA.	go_component: mitochondrial matrix [goid 0005759] [evidence NAS] [pmid 8486360]; go_function: NADH dehydrogenase (ubiquinone) activity [goid 0008137] [evidence NAS] [pmid 8486360]; go_function: NADH dehydrogenase activity [goid 0003954] [eviden	NDUFS2L
GI_14249631-S	21	0.759414	3.47e-07	0.0083142	NM_032881.1	LSM10	Homo sapiens U7 snRNP-specific Sm-like protein LSM10 (LSM10), mRNA.	go_component: small nucleolar ribonucleoprotein complex [goid 0005732] [evidence IEA]; go_component: nucleus [goid 0005634] [evidence IEA]; go_function: pre-mRNA splicing factor activity [goid 0008248] [evidence IEA]; go_function: RNA binding [	MGC15749
GI_13386481-S	21	0.745733	3.48e-07	0.0083545	NM_030572.1	MGC10946	Homo sapiens hypothetical protein MGC10946 (MGC10946), mRNA.
GI_38570151-A	21	0.81902	3.67e-07	0.008806	NM_016283.3	TAF9	Homo sapiens TAF9 RNA polymerase II, TATA box binding protein (TBP)-associated factor, 32kDa (TAF9), transcript variant 2, mRNA.	go_component: transcription factor TFIID complex [goid 0005669] [evidence E] [pmid 7597030]; go_component: nucleus [goid 0005634] [evidence NR]; go_function: protein C-terminus binding [goid 0008022] [evidence E] [pmid 7597030]; go_function: ge	TAF2G;CGI-137;TAFII31;TAFII32;MGC:1603;MGC:3647;MGC:5067
GI_31543907-S	21	0.829895	3.69e-07	0.0088521	NM_014517.2	UBP1	Homo sapiens upstream binding protein 1 (LBP-1a) (UBP1), mRNA.	go_function: transcription co-repressor activity [goid 0003714] [evidence TAS] [pmid 8114710]; go_function: DNA binding [goid 0003677] [evidence E] [pmid 8114710]; go_function: transcription factor activity [goid 0003700] [evidence TAS] [pmid 8	LBP-1B;LBP-1a
GI_18105035-S	21	0.755222	3.78e-07	0.0090613	NM_001865.2	COX7A2	Homo sapiens cytochrome c oxidase subunit VIIa polypeptide 2 (liver) (COX7A2), mRNA.	go_component: inner membrane [goid 0019866] [evidence IEA]; go_component: mitochondrion [goid 0005739] [evidence NR]; go_function: aa3-type cytochrome c oxidase [goid 0009481] [evidence IEA]; go_function: cytochrome-c oxidase activity [goid 000	COX7AL;COX7AL1;COXVIIa-L
GI_23397656-A	21	0.736206	3.88e-07	0.0092922	NM_152870.1	ABHD1	Homo sapiens abhydrolase domain containing 1 (ABHD1), transcript variant 2, mRNA.	go_function: molecular_function unknown [goid 0005554] [evidence IEA]; go_function: hydrolase activity [goid 0016787] [evidence IEA]	LABH1;FLJ36128
GI_40789232-S	21	0.773544	3.9e-07	0.0093399	NM_020312.1	DKFZP434K046	Homo sapiens hypothetical protein DKFZp434K046 (DKFZP434K046), mRNA.
GI_18104975-S	21	0.714229	4.47e-07	0.0107128	NM_014241.2	PTPLA	Homo sapiens protein tyrosine phosphatase-like (proline instead of catalytic arginine), member a (PTPLA), mRNA.	go_function: protein tyrosine phosphatase activity [goid 0004725] [evidence P] [pmid 10644438]; go_function: protein phosphatase activity [goid 0004721] [evidence IEA]; go_process: signal transduction [goid 0007165] [evidence NR]; go_process: d
GI_29741414-S	21	0.800027	4.68e-07	0.0112177	XM_290848.1	LOC339344	Homo sapiens hypothetical protein LOC339344 (LOC339344), mRNA.
GI_4885400-S	21	0.76733	4.86e-07	0.0116464	NM_005333.1	HCCS	Homo sapiens holocytochrome c synthase (cytochrome c heme-lyase) (HCCS), mRNA.	go_component: mitochondrial inner membrane [goid 0005743] [evidence TAS] [pmid 8661044]; go_component: mitochondrion [goid 0005739] [evidence IEA]; go_function: holocytochrome-c synthase activity [goid 0004408] [evidence TAS] [pmid 8661044]; go	CCHL
GI_34304324-S	21	0.81563	4.97e-07	0.0119079	NM_031902.3	MRPS5	Homo sapiens mitochondrial ribosomal protein S5 (MRPS5), nuclear gene encoding mitochondrial protein, mRNA.	go_component: ribosome [goid 0005840] [evidence IEA]; go_component: intracellular [goid 0005622] [evidence IEA]; go_component: mitochondrion [goid 0005739] [evidence IEA]; go_function: structural constituent of ribosome [goid 0003735] [evidence	MRP-S5
GI_37546978-S	21	0.701575	5.17e-07	0.0123778	XM_352441.1	LOC376872	Homo sapiens similar to Ubiquinol-cytochrome C reductase complex 11 kDa protein, mitochondrial precursor (Mitochondrial hinge protein) (Cytochrome C1, nonheme 11 kDa protein) (Complex III subunit VIII) (LOC376872), mRNA.
GI_4557832-S	21	0.79774	5.2e-07	0.0124646	NM_000282.1	PCCA	Homo sapiens propionyl Coenzyme A carboxylase, alpha polypeptide (PCCA), mRNA.	go_component: mitochondrion [goid 0005739] [evidence NR]; go_function: biotin binding [goid 0009374] [evidence P] [pmid 3460076]; go_function: propionyl-CoA carboxylase activity [goid 0004658] [evidence P] [pmid 3460076]; go_process: fatty acid
GI_20127622-S	21	0.807304	5.22e-07	0.0125017	NM_024102.2	MEP50	Homo sapiens MEP50 protein (MEP50), mRNA.		MGC2722
GI_40549423-S	21	0.764713	5.38e-07	0.0128839	NM_018473.2	THEM2	Homo sapiens thioesterase superfamily member 2 (THEM2), mRNA.	go_function: catalytic activity [goid 0003824] [evidence IEA]; go_function: hydrolase activity [goid 0016787] [evidence IEA]	HT012;MGC4961;PNAS-27
GI_16445408-A	21	0.836096	5.53e-07	0.0132368	NM_052817.1	MID2	Homo sapiens midline 2 (MID2), transcript variant 2, mRNA.	go_component: microtubule associated complex [goid 0005875] [evidence E] [pmid 10400986]; go_process: embryogenesis and morphogenesis [goid 0007345] [evidence P] [pmid 10400986]; go_process: cell shape and cell size control [goid 0007148] [evid	FXY2;RNF60;TRIM1
GI_24497625-S	21	0.839732	5.64e-07	0.01351	NM_003068.3	SNAI2	Homo sapiens snail homolog 2 (Drosophila) (SNAI2), mRNA.	go_component: nucleus [goid 0005634] [evidence TAS] [pmid 10866665]; go_function: transcription activating factor [goid 0003710] [evidence E]; go_function: DNA binding [goid 0003677] [evidence IEA]; go_process: ectoderm/mesoderm interaction [go	SLUG;SLUGH1;MGC10182
GI_20336197-A	21	0.75483	5.83e-07	0.0139523	NM_004842.2	AKAP7	Homo sapiens A kinase (PRKA) anchor protein 7 (AKAP7), transcript variant alpha, mRNA.	go_component: plasma membrane [goid 0005886] [evidence NR]; go_function: protein kinase A anchoring activity [goid 0005079] [evidence NR]; go_process: ion transport [goid 0006811] [evidence E] [pmid 9545239]	AKAP18
GI_33286417-A	21	0.69997	6e-07	0.0143499	NM_002654.3	PKM2	Homo sapiens pyruvate kinase, muscle (PKM2), transcript variant 1, mRNA.		PK3;PKM;TCB;OIP3;CTHBP;THBP1;MGC3932
GI_4557354-I	21	0.741242	6.02e-07	0.0144136	NM_000633.1	BCL2	Homo sapiens B-cell CLL/lymphoma 2 (BCL2), nuclear gene encoding mitochondrial protein, transcript variant alpha, mRNA.	go_component: mitochondrion [goid 0005739] [evidence IEA]; go_component: integral to membrane [goid 0016021] [evidence IEA]; go_component: mitochondrial inner membrane [goid 0005743] [evidence TAS] [pmid 2250705]; go_function: apoptosis inhibit	Bcl-2
GI_29570789-I	21	0.791058	6.07e-07	0.0145157	NM_020536.2	CSRP2BP	Homo sapiens CSRP2 binding protein (CSRP2BP), transcript variant 1, mRNA.	go_component: nucleus [goid 0005634] [evidence IEA]; go_function: N-acetyltransferase activity [goid 0008080] [evidence IEA]	CRP2BP;MGC15388;dJ717M23.1
GI_38327624-A	21	0.784344	6.27e-07	0.0149924	NM_004077.2	CS	Homo sapiens citrate synthase (CS), nuclear gene encoding mitochondrial protein, transcript variant 1, mRNA.	go_component: mitochondrion [goid 0005739] [evidence TAS] [pmid 9543345]; go_function: citrate (Si)-synthase activity [goid 0004108] [evidence TAS] [pmid 9543345]; go_function: lyase activity [goid 0016829] [evidence IEA]; go_function: transfer
GI_19111149-S	21	0.711705	7.05e-07	0.0168473	NM_133265.1	AMOT	Homo sapiens angiomotin (AMOT), mRNA.		FLJ14282;KIAA1071
GI_10947125-S	21	0.838146	7.12e-07	0.017023	NM_002858.2	ABCD3	Homo sapiens ATP-binding cassette, sub-family D (ALD), member 3 (ABCD3), mRNA.	go_component: integral to peroxisomal membrane [goid 0005779] [evidence TAS] [pmid 1301993]; go_component: peroxisomal membrane [goid 0005778] [evidence P] [pmid 9521874]; go_component: integral to membrane [goid 0016021] [evidence IEA]; go_fun	ABC43;PMP70;PXMP1
GI_26665890-A	21	0.799936	7.31e-07	0.01747	NM_172199.1	AK2	Homo sapiens adenylate kinase 2 (AK2), transcript variant AK2C, mRNA.	go_component: mitochondrion [goid 0005739] [evidence IEA]; go_function: adenylate kinase activity [goid 0004017] [evidence TAS] [pmid 9504408]; go_function: ATP binding [goid 0005524] [evidence IEA]; go_function: kinase activity [goid 0016301]	ADK2
GI_34147410-S	21	0.745302	7.59e-07	0.0181411	NM_032299.2	MGC2714	Homo sapiens hypothetical protein MGC2714 (MGC2714), mRNA.
GI_13899258-S	21	0.830266	7.77e-07	0.0185698	NM_031435.1	DKFZP564I0422	Homo sapiens hypothetical protein DKFZp564I0422 (DKFZP564I0422), mRNA.	go_function: DNA binding [goid 0003677] [evidence IEA]
GI_34850075-S	21	0.775463	7.86e-07	0.0187839	NM_002870.2	RAB13	Homo sapiens RAB13, member RAS oncogene family (RAB13), mRNA.	go_component: tight junction [goid 0005923] [evidence TAS] [pmid 8294494]; go_function: RAB small monomeric GTPase activity [goid 0003928] [evidence TAS] [pmid 8294494]; go_function: GTP binding [goid 0005525] [evidence IEA]; go_function: prote
GI_38045937-S	21	0.773672	8.21e-07	0.019609	NM_014746.2	RNF144	Homo sapiens ring finger protein 144 (RNF144), mRNA.	go_component: nucleus [goid 0005634] [evidence IEA]	KIAA0161;UBCE7IP4
GI_4755138-S	21	0.824024	8.29e-07	0.0197999	NM_002194.2	INPP1	Homo sapiens inositol polyphosphate-1-phosphatase (INPP1), mRNA.	go_function: inositol-1,4-bisphosphate 1-phosphatase activity [goid 0004441] [evidence TAS] [pmid 8390685]; go_function: inositol/phosphatidylinositol phosphatase activity [goid 0004437] [evidence IEA]; go_function: hydrolase activity [goid 001
GI_34147556-S	21	0.778858	8.37e-07	0.0199928	NM_004550.3	NDUFS2	Homo sapiens NADH dehydrogenase (ubiquinone) Fe-S protein 2, 49kDa (NADH-coenzyme Q reductase) (NDUFS2), mRNA.	go_component: NADH dehydrogenase complex (ubiquinone) (sensu Eukarya) [goid 0005748] [evidence TAS] [pmid 9647766]; go_component: mitochondrion [goid 0005739] [evidence IEA]; go_component: membrane fraction [goid 0005624] [evidence NR]; go_func
GI_33589842-S	21	0.855268	8.56e-07	0.0204453	NM_018650.2	MARK1	Homo sapiens MAP/microtubule affinity-regulating kinase 1 (MARK1), mRNA.	go_component: microtubule cytoskeleton [goid 0015630] [evidence P]; go_function: protein serine/threonine kinase activity [goid 0004674] [evidence P]; go_process: regulation of cell shape [goid 0008360] [evidence P]; go_process: protein amino a	MARK;KIAA1477
GI_29570796-S	21	0.71313	8.59e-07	0.0205214	NM_013261.2	PPARGC1A	Homo sapiens peroxisome proliferative activated receptor, gamma, coactivator 1, alpha (PPARGC1A), mRNA.	go_component: nucleus [goid 0005634] [evidence P] [pmid 10713165]; go_function: DNA binding [goid 0003677] [evidence P] [pmid 10713165]; go_function: transcription coactivator activity [goid 0003713] [evidence E] [pmid 10713165]; go_function: n	LEM6;PGC1;PGC1A;PPARGC1;PGC-1(alpha)
GI_20270310-S	21	0.72037	8.88e-07	0.0212039	NM_138773.1	LOC91137	Homo sapiens hypothetical protein BC017169 (LOC91137), mRNA.	go_component: mitochondrial inner membrane [goid 0005743] [evidence IEA]; go_component: membrane [goid 0016020] [evidence IEA]; go_component: cellular_component unknown [goid 0008372] [evidence ND]; go_function: binding [goid 0005488] [evidence
GI_21361742-S	21	0.744445	9e-07	0.0214918	NM_018376.2	NIPSNAP3B	Homo sapiens nipsnap homolog 3B (C. elegans) (NIPSNAP3B), mRNA.		FLJ11275
GI_19923926-S	21	0.820545	9.08e-07	0.021668	NM_138408.1	C6orf51	Homo sapiens chromosome 6 open reading frame 51 (C6orf51), mRNA.		bA397G5.3
GI_32306535-S	21	0.797913	9.44e-07	0.0225443	NM_152912.3	MTIF3	Homo sapiens mitochondrial translational initiation factor 3 (MTIF3), mRNA.	go_function: translation initiation factor activity [goid 0003743] [evidence IEA]; go_process: translational initiation [goid 0006413] [evidence IEA]
GI_7706269-S	21	0.830434	9.55e-07	0.0227907	NM_015952.1	RWDD1	Homo sapiens RWD domain containing 1 (RWDD1), mRNA.		PTD013
GI_38027945-S	21	0.852045	9.8e-07	0.0233889	NM_006833.4	COPS6	Homo sapiens COP9 constitutive photomorphogenic homolog subunit 6 (Arabidopsis) (COPS6), mRNA.	go_function: translation initiation factor activity [goid 0003743] [evidence IEA]; go_process: translational initiation [goid 0006413] [evidence IEA]	MOV34-34KD
GI_31541784-S	21	0.838014	1.03e-06	0.0245695	NM_005759.3	ABI2	Homo sapiens abl interactor 2 (ABI2), mRNA.	go_component: cytoplasm [goid 0005737] [evidence TAS] [pmid 8649853]; go_function: SH3/SH2 adaptor protein activity [goid 0005070] [evidence TAS] [pmid 7590236]; go_function: tumor suppressor [goid 0008181] [evidence P] [pmid 7590236]; go_funct	ABI-2;ABI2B;AIP-1;AblBP3;argBPIA
GI_21536459-S	21	0.752749	1.08e-06	0.0256653	NM_005923.3	MAP3K5	Homo sapiens mitogen-activated protein kinase kinase kinase 5 (MAP3K5), mRNA.	go_function: MAP kinase kinase kinase activity [goid 0004709] [evidence TAS] [pmid 8974401]; go_function: protein-tyrosine kinase activity [goid 0004713] [evidence IEA]; go_function: ATP binding [goid 0005524] [evidence IEA]; go_function: prote	ASK1;MEKK5;MAPKKK5
GI_8922554-S	21	0.789895	1.1e-06	0.0261269	NM_018157.1	hSyn	Homo sapiens brain synembryn (hSyn), mRNA.		RIC-8;FLJ10620
GI_20070179-S	21	0.700034	1.12e-06	0.0266521	NM_004095.2	EIF4EBP1	Homo sapiens eukaryotic translation initiation factor 4E binding protein 1 (EIF4EBP1), mRNA.	go_function: translation initiation factor activity [goid 0003743] [evidence IEA]; go_function: protein biosynthesis inhibitor activity [goid 0017149] [evidence IEA]; go_process: regulation of translation [goid 0006445] [evidence TAS] [pmid 897	4EBP1;PHAS-I
GI_31542241-S	21	0.839693	1.13e-06	0.0270329	NM_017917.2	C14orf10	Homo sapiens chromosome 14 open reading frame 10 (C14orf10), mRNA.	go_function: calcium ion binding [goid 0005509] [evidence IEA]	G4-1;G5pr;FLJ20644
GI_34147454-S	21	0.824289	1.14e-06	0.0270952	NM_033117.2	RBM18	Homo sapiens RNA binding motif protein 18 (RBM18), mRNA.	go_function: nucleic acid binding [goid 0003676] [evidence IEA]	MGC2734
GI_29029592-S	21	0.876539	1.15e-06	0.0273712	NM_017629.2	EIF2C4	Homo sapiens eukaryotic translation initiation factor 2C, 4 (EIF2C4), mRNA.	go_function: translation initiation factor activity [goid 0003743] [evidence IEA]; go_process: protein biosynthesis [goid 0006412] [evidence IEA]	AGO4
GI_41393565-S	21	0.747683	1.2e-06	0.0285482	NM_152740.2	HIBADH	Homo sapiens 3-hydroxyisobutyrate dehydrogenase (HIBADH), mRNA.	go_component: mitochondrion [goid 0005739] [evidence NAS]; go_function: phosphogluconate dehydrogenase (decarboxylating) activity [goid 0004616] [evidence IEA]; go_function: 3-hydroxyisobutyrate dehydrogenase activity [goid 0008442] [evidence N	MGC40361
GI_5454091-S	21	0.697047	1.22e-06	0.0291252	NM_006456.1	SIAT7B	Homo sapiens sialyltransferase 7 ((alpha-N-acetylneuraminyl-2,3-beta-galactosyl-1,3)-N-acetyl galactosaminide alpha-2,6-sialyltransferase) B (SIAT7B), mRNA.	go_component: Golgi apparatus [goid 0005794] [evidence IEA]; go_component: integral to membrane [goid 0016021] [evidence IEA]; go_function: sialyltransferase activity [goid 0008373] [evidence IEA]; go_function: transferase activity, transferrin	IV;III;STHM;SIAT7;ST6GalNAII;ST6GalNA II
GI_24371247-S	21	0.814251	1.25e-06	0.029747	NM_023934.2	HCBP6	Homo sapiens hepatitis C virus core-binding protein 6 (HCBP6), mRNA.		DC44;MGC2495
GI_45505146-S	21	0.81503	1.25e-06	0.0298617	NM_022344.2	NJMU-R1	Homo sapiens protein kinase Njmu-R1 (NJMU-R1), mRNA.	go_component: cellular_component unknown [goid 0008372] [evidence ND]; go_function: molecular_function unknown [goid 0005554] [evidence ND]; go_process: spermatogenesis [goid 0007283] [evidence NAS]
GI_22547147-A	21	0.868166	1.28e-06	0.0305141	NM_012170.2	FBXO22	Homo sapiens F-box only protein 22 (FBXO22), transcript variant 2, mRNA.	go_function: ubiquitin conjugating enzyme activity [goid 0004840] [evidence P] [pmid 10531035]; go_function: ubiquitin-protein ligase activity [goid 0004842] [evidence P] [pmid 10531037]; go_process: ubiquitin-dependent protein catabolism [goid	FBX22;FLJ13986
GI_17017973-S	21	0.882536	1.29e-06	0.0306359	NM_004626.2	WNT11	Homo sapiens wingless-type MMTV integration site family, member 11 (WNT11), mRNA.	go_process: embryogenesis and morphogenesis [goid 0007345] [evidence P] [pmid 9757009]; go_process: signal transduction [goid 0007165] [evidence NR]; go_process: cell-cell signaling [goid 0007267] [evidence NR]	HWNT11
GI_38348207-S	21	0.732161	1.35e-06	0.0320899	NM_198446.1	FLJ45459	Homo sapiens FLJ45459 protein (FLJ45459), mRNA.
GI_22035639-S	21	0.818572	1.38e-06	0.0328482	NM_002413.3	MGST2	Homo sapiens microsomal glutathione S-transferase 2 (MGST2), mRNA.	go_component: microsome [goid 0005792] [evidence TAS] [pmid 8703034]; go_component: integral to membrane [goid 0016021] [evidence IEA]; go_component: membrane fraction [goid 0005624] [evidence TAS] [pmid 8703034]; go_function: glutathione trans	GST2;MGST-II;MGC14097
GI_4507294-S	21	0.831603	1.38e-06	0.0329672	NM_003569.1	STX7	Homo sapiens syntaxin 7 (STX7), mRNA.	go_component: endosome [goid 0005768] [evidence NR]; go_component: kinesin complex [goid 0005871] [evidence IEA]; go_component: integral to plasma membrane [goid 0005887] [evidence NR]; go_function: vesicle targeting [goid 0005482] [evidence NR
GI_4503832-S	21	0.775512	1.39e-06	0.033079	NM_003507.1	FZD7	Homo sapiens frizzled homolog 7 (Drosophila) (FZD7), mRNA.	go_component: integral to membrane [goid 0016021] [evidence P] [pmid 9707618]; go_component: plasma membrane [goid 0005886] [evidence E] [pmid 9707618]; go_function: frizzled receptor activity [goid 0004928] [evidence E] [pmid 9707618]; go_proc	FzE3
GI_40354191-S	21	0.802739	1.39e-06	0.0330874	NM_000421.2	KRT10	Homo sapiens keratin 10 (epidermolytic hyperkeratosis; keratosis palmaris et plantaris) (KRT10), mRNA.	go_component: intermediate filament [goid 0005882] [evidence TAS] [pmid 1380725]; go_component: kinesin complex [goid 0005871] [evidence IEA]; go_function: structural molecule activity [goid 0005198] [evidence TAS] [pmid 1380725]; go_process: e	K10;KPP
GI_5453861-S	21	0.780614	1.5e-06	0.0356729	NM_006202.1	PDE4A	Homo sapiens phosphodiesterase 4A, cAMP-specific (phosphodiesterase E2 dunce homolog, Drosophila) (PDE4A), mRNA.	go_component: insoluble fraction [goid 0005626] [evidence TAS] [pmid 8940140]; go_component: soluble fraction [goid 0005625] [evidence TAS] [pmid 8940140]; go_component: membrane fraction [goid 0005624] [evidence TAS] [pmid 9677330]; go_functio	DPDE2
GI_13375659-S	21	0.852454	1.51e-06	0.0359408	NM_024520.1	FLJ22555	Homo sapiens hypothetical protein FLJ22555 (FLJ22555), mRNA.
GI_4885080-S	21	0.777349	1.51e-06	0.0359407	NM_005175.1	ATP5G1	Homo sapiens ATP synthase, H+ transporting, mitochondrial F0 complex, subunit c (subunit 9), isoform 1 (ATP5G1), mRNA.	go_component: proton-transporting ATP synthase complex (sensu Eukarya) [goid 0005753] [evidence TAS] [pmid 8328972]; go_component: mitochondrion [goid 0005739] [evidence IEA]; go_component: integral to membrane [goid 0016021] [evidence IEA]; go	ATP5G
GI_38788352-S	21	0.872058	1.52e-06	0.0362403	NM_006402.2	HBXIP	Homo sapiens hepatitis B virus x interacting protein (HBXIP), mRNA.	go_function: antiviral response protein activity [goid 0003800] [evidence TAS] [pmid 9499022]; go_process: viral replication [goid 0008166] [evidence TAS] [pmid 9499022]; go_process: invasive growth [goid 0007125] [evidence TAS] [pmid 9499022];	XIP
GI_4507840-S	21	0.80606	1.53e-06	0.0364972	NM_003365.1	UQCRC1	Homo sapiens ubiquinol-cytochrome c reductase core protein I (UQCRC1), mRNA.	go_component: mitochondrial electron transport chain [goid 0005746] [evidence TAS] [pmid 8407948]; go_component: mitochondrion [goid 0005739] [evidence IEA]; go_component: inner membrane [goid 0019866] [evidence IEA]; go_function: ubiquinol-cyt	D3S3191
GI_37563614-S	21	0.75454	1.58e-06	0.0376561	XM_059329.7	LOC129039	Homo sapiens similar to a putative protein with homology to a sequence between V2 and V3P segments within T cell gamma receptor region (LOC129039), mRNA.
GI_41149557-S	21	0.811784	1.6e-06	0.0380821	XM_370639.1	LOC387791	Homo sapiens similar to Mitochondrial import receptor subunit TOM20 homolog (Mitochondrial 20 kDa outer membrane protein) (Outer mitochondrial membrane receptor Tom20) (LOC387791), mRNA.
GI_40807495-I	21	0.840996	1.6e-06	0.0380319	NM_199324.1	HSHIN1	Homo sapiens HIV-1 induced protein HIN-1 (HSHIN1), transcript variant 1, mRNA.	go_component: cellular_component unknown [goid 0008372] [evidence ND]; go_component: nucleus [goid 0005634] [evidence IEA]; go_function: molecular_function unknown [goid 0005554] [evidence ND]; go_function: DNA binding [goid 0003677] [evidence	HIN1;KIAA1046;DKFZp434I0721
GI_6912299-A	21	0.849299	1.61e-06	0.0382229	NM_012123.1	MTO1	Homo sapiens mitochondrial translation optimization 1 homolog (S. cerevisiae) (MTO1), mRNA.	go_function: molecular_function unknown [goid 0005554] [evidence IEA]; go_function: disulfide oxidoreductase activity [goid 0015036] [evidence IEA]; go_process: electron transport [goid 0006118] [evidence IEA]	CGI-02
GI_19923718-S	21	0.786609	1.68e-06	0.0398956	NM_138288.1	C14orf147	Homo sapiens chromosome 14 open reading frame 147 (C14orf147), mRNA.		MGC24447
GI_38027922-S	21	0.79094	1.71e-06	0.0407384	NM_006837.2	COPS5	Homo sapiens COP9 constitutive photomorphogenic homolog subunit 5 (Arabidopsis) (COPS5), mRNA.	go_component: eukaryotic translation initiation factor 3 complex [goid 0005852] [evidence P] [pmid 9341143]; go_function: translation initiation factor activity [goid 0003743] [evidence P] [pmid 9341143]; go_function: transcription co-activator	JAB1;SGN5;MOV-34;MGC3149
GI_18105011-I	21	0.776138	1.74e-06	0.0412855	NM_016085.2	C2orf28	Homo sapiens apoptosis related protein APR-3 (APR-3), transcript variant 1, mRNA.		p18;HSPC013
GI_38455386-S	21	0.740502	1.76e-06	0.0419752	NM_021572.4	ENPP5	Homo sapiens ectonucleotide pyrophosphatase/phosphodiesterase 5 (putative function) (ENPP5), mRNA.	go_function: hydrolase activity [goid 0016787] [evidence IEA]; go_process: nucleotide metabolism [goid 0009117] [evidence IEA]
GI_14249503-S	21	0.841056	1.78e-06	0.0423046	NM_032813.1	FLJ14624	Homo sapiens hypothetical protein FLJ14624 (FLJ14624), mRNA.
GI_13129023-S	21	0.884309	1.95e-06	0.0463852	NM_024054.1	C7orf25	Homo sapiens chromosome 7 open reading frame 25 (C7orf25), mRNA.		MGC2821;FLJ21167
GI_31317262-A	21	0.792679	1.96e-06	0.0465858	NM_181313.1	TAZ	Homo sapiens tafazzin (cardiomyopathy, dilated 3A (X-linked); endocardial fibroelastosis 2; Barth syndrome) (TAZ), transcript variant 4, mRNA.	go_process: heart development [goid 0007507] [evidence E] [pmid 9382096]; go_process: muscle development [goid 0007517] [evidence E] [pmid 9382096]; go_process: muscle contraction [goid 0006936] [evidence NR]; go_process: oncogenesis [goid 0007	EFE;BTHS;EFE2;G4.5;CMD3A;XAP-2
GI_34147407-S	21	0.745726	2e-06	0.0476248	NM_032273.2	DKFZp586C1924	Homo sapiens hypothetical protein DKFZp586C1924 (DKFZp586C1924), mRNA.
GI_31541940-S	21	0.847747	2e-06	0.0476283	NM_014278.2	APG-1	Homo sapiens heat shock protein (hsp110 family) (APG-1), mRNA.	go_component: cytoplasm [goid 0005737] [evidence ISS]; go_component: nucleus [goid 0005634] [evidence ISS]; go_function: heat shock protein activity [goid 0003773] [evidence ISS] [pmid 10524232]; go_function: ATP binding [goid 0005524] [evidenc
GI_7662301-S	21	0.843883	2.01e-06	0.0477295	NM_014726.1	ProSAPiP2	Homo sapiens ProSAPiP2 protein (ProSAPiP2), mRNA.
GI_26665889-I	21	0.8239	2.02e-06	0.0480982	NM_001625.2	AK2	Homo sapiens adenylate kinase 2 (AK2), transcript variant AK2A, mRNA.	go_component: mitochondrion [goid 0005739] [evidence IEA]; go_function: adenylate kinase activity [goid 0004017] [evidence TAS] [pmid 9504408]; go_function: ATP binding [goid 0005524] [evidence IEA]; go_function: kinase activity [goid 0016301]	ADK2
GI_10864026-S	21	0.828702	2.08e-06	0.0494842	NM_021213.1	PCTP	Homo sapiens phosphatidylcholine transfer protein (PCTP), mRNA.		STARD2
GI_22748762-S	22	0.6623	9.84e-14	2.4e-09	NM_152352.1	MGC24180	Homo sapiens hypothetical protein MGC24180 (MGC24180), mRNA.
GI_22265328-S	22	0.668819	1.26e-13	3.07e-09	NM_003805.2	CRADD	Homo sapiens CASP2 and RIPK1 domain containing adaptor with death domain (CRADD), mRNA.	go_component: intracellular [goid 0005622] [evidence IEA]; go_function: death receptor adaptor protein activity [goid 0005037] [evidence TAS] [pmid 8985253]; go_function: apoptosis regulator activity [goid 0016329] [evidence IEA]; go_function:	RAIDD;MGC9163
GI_22748730-S	22	0.718185	4.93e-12	1.2e-07	NM_152335.1	FLJ38190	Homo sapiens hypothetical protein FLJ38190 (FLJ38190), mRNA.
GI_5031858-S	22	0.670228	1.38e-11	3.37e-07	NM_005887.1	DLEU1	Homo sapiens deleted in lymphocytic leukemia, 1 (DLEU1), mRNA.	go_function: tumor suppressor [goid 0008181] [evidence TAS] [pmid 9395242]; go_process: cell growth and/or maintenance [goid 0008151] [evidence IEA]; go_process: negative regulation of cell cycle [goid 0045786] [evidence IEA]	BCMS;LEU1;XTP6
GI_34147363-S	22	0.653435	1.79e-11	4.37e-07	NM_024122.2	MGC4825	Homo sapiens hypothetical protein MGC4825 (MGC4825), mRNA.
GI_31377836-S	22	0.578287	3.12e-11	7.58e-07	NM_024622.2	FLJ21901	Homo sapiens hypothetical protein FLJ21901 (FLJ21901), mRNA.		KIAA1800
GI_24497527-S	22	0.57023	3.78e-11	9.2e-07	NM_002145.2	HOXB2	Homo sapiens homeo box B2 (HOXB2), mRNA.	go_function: transcription factor activity [goid 0003700] [evidence NR]; go_process: circulation [goid 0008015] [evidence E]; go_process: development [goid 0007275] [evidence P]	K8;HOX2;HOX2H;Hox-2.8
GI_34222113-S	22	0.631537	3.95e-11	9.62e-07	NM_019593.2	KIAA1434	Homo sapiens hypothetical protein KIAA1434 (KIAA1434), mRNA.		FLJ11085;MGC26147
GI_22035699-A	22	0.749751	4.2e-11	1.02e-06	NM_145738.1	SYNGR1	Homo sapiens synaptogyrin 1 (SYNGR1), transcript variant 1c, mRNA.	go_component: synaptic vesicle [goid 0008021] [evidence IEA]; go_component: synaptic junction [goid 0045202] [evidence IEA]; go_component: integral to plasma membrane [goid 0005887] [evidence TAS] [pmid 9760194]; go_function: transporter activi	MGC:1939
GI_31542755-S	22	0.603833	5.76e-11	1.4e-06	NM_152341.2	FLJ30002	Homo sapiens hypothetical protein FLJ30002 (FLJ30002), mRNA.
GI_37655176-S	22	0.641847	7.29e-11	1.77e-06	NM_018355.2	ZNF415	Homo sapiens zinc finger protein 415 (ZNF415), mRNA.	go_component: intracellular [goid 0005622] [evidence IEA]; go_function: nucleic acid binding [goid 0003676] [evidence IEA]; go_process: regulation of transcription, DNA-dependent [goid 0006355] [evidence IEA]	FLJ11191
GI_16445423-S	22	0.714538	1.04e-10	2.52e-06	NM_018256.2	WDR12	Homo sapiens WD repeat domain 12 (WDR12), mRNA.		YTM1;FLJ10881;FLJ12719;FLJ12720
GI_32469514-S	22	0.618318	1.42e-10	3.46e-06	NM_181843.1	NUDT8	Homo sapiens nudix (nucleoside diphosphate linked moiety X)-type motif 8 (NUDT8), mRNA.
GI_20302148-S	22	0.677491	1.78e-10	4.32e-06	NM_006330.2	LYPLA1	Homo sapiens lysophospholipase I (LYPLA1), mRNA.	go_component: membrane fraction [goid 0005624] [evidence NR]; go_function: lysophospholipase activity [goid 0004622] [evidence TAS] [pmid 10064899]; go_function: catalytic activity [goid 0003824] [evidence IEA]	LPL1;APT-1;LYSOPLA
GI_24475976-S	22	0.713645	1.87e-10	4.55e-06	NM_016487.2	C6orf203	Homo sapiens chromosome 6 open reading frame 203 (C6orf203), mRNA.		PRED31;HSPC230
GI_37546946-S	22	0.564341	2.03e-10	4.93e-06	XM_351442.1	LOC375211	Homo sapiens similar to BolA domain-containing protein like (11.4 kD) (1P25) (LOC375211), mRNA.
GI_37574041-S	22	0.750811	2.14e-10	5.19e-06	NM_031279.2	AGXT2L1	Homo sapiens alanine-glyoxylate aminotransferase 2-like 1 (AGXT2L1), mRNA.	go_function: transaminase activity [goid 0008483] [evidence IEA]; go_function: transferase activity [goid 0016740] [evidence IEA]
GI_34305296-I	22	0.736915	2.19e-10	5.32e-06	NM_183045.1	RNF6	Homo sapiens ring finger protein (C3H2C3 type) 6 (RNF6), transcript variant 2, mRNA.	go_component: cellular_component unknown [goid 0008372] [evidence ND]; go_function: zinc ion binding [goid 0008270] [evidence NAS] [pmid 10331950]; go_function: molecular_function unknown [goid 0005554] [evidence ND]; go_process: biological_pro
GI_34147649-S	22	0.704811	2.4e-10	5.83e-06	NM_003562.3	SLC25A11	Homo sapiens solute carrier family 25 (mitochondrial carrier; oxoglutarate carrier), member 11 (SLC25A11), mRNA.	go_component: mitochondrial inner membrane [goid 0005743] [evidence TAS] [pmid 1457818]; go_component: mitochondrion [goid 0005739] [evidence IEA]; go_component: integral to plasma membrane [goid 0005887] [evidence TAS] [pmid 1457818]; go_funct	OGC;SLC20A4
GI_34147508-S	22	0.591891	3.52e-10	8.56e-06	NM_030929.3	FKSG28	Homo sapiens hypothetical protein FKSG28 (FKSG28), mRNA.		FKSG40;bA108L7.1
GI_27498545-S	22	0.710392	4.96e-10	1.2e-05	XM_166346.2	LOC154467	Homo sapiens hypothetical protein BC003515 (LOC154467), mRNA.
GI_21389406-S	22	0.659701	6.05e-10	1.47e-05	NM_144608.1	FLJ32384	Homo sapiens hypothetical protein MGC39389 (FLJ32384), mRNA.
GI_9910179-S	22	0.716099	7.41e-10	1.8e-05	NM_020186.1	ACN9	Homo sapiens ACN9 homolog (S. cerevisiae) (ACN9), mRNA.		DC11
GI_21361102-S	22	0.622584	1.84e-09	4.48e-05	NM_003705.2	SLC25A12	Homo sapiens solute carrier family 25 (mitochondrial carrier, Aralar), member 12 (SLC25A12), mRNA.	go_component: mitochondrion [goid 0005739] [evidence TAS] [pmid 9722566]; go_component: integral to plasma membrane [goid 0005887] [evidence TAS] [pmid 9722566]; go_component: mitochondrial inner membrane [goid 0005743] [evidence IEA]; go_funct	ARALAR;ARALAR1
GI_21687219-S	22	0.712364	2.57e-09	6.24e-05	NM_145274.1	MGC21518	Homo sapiens hypothetical protein MGC21518 (MGC21518), mRNA.
GI_42560238-S	22	0.666626	2.7e-09	6.56e-05	NM_002733.2	PRKAG1	Homo sapiens protein kinase, AMP-activated, gamma 1 non-catalytic subunit (PRKAG1), mRNA.	go_function: cAMP-dependent protein kinase activity [goid 0004691] [evidence TAS] [pmid 9598317]; go_process: protein amino acid phosphorylation [goid 0006468] [evidence TAS] [pmid 2342480]; go_process: spermatogenesis [goid 0007283] [evidence	MGC8666
GI_24475985-S	22	0.541377	3.15e-09	7.64e-05	NM_016498.2	HSPC242	Homo sapiens hypothetical protein HSPC242 (HSPC242), mRNA.
GI_42656935-S	22	0.567188	3.68e-09	8.93e-05	XM_373030.2	LOC285556	Homo sapiens hypothetical protein LOC285556 (LOC285556), mRNA.
GI_14210505-S	22	0.705687	4.04e-09	9.79e-05	NM_032494.1	LOC84524	Homo sapiens zinc finger protein (LOC84524), mRNA.	go_component: nucleus [goid 0005634] [evidence IEA]; go_function: nucleic acid binding [goid 0003676] [evidence IEA]; go_function: DNA binding [goid 0003677] [evidence IEA]; go_process: regulation of transcription, DNA-dependent [goid 0006355]
GI_40255050-S	22	0.653887	4.16e-09	0.0001009	NM_032174.3	FLJ12770	Homo sapiens hypothetical protein FLJ12770 (FLJ12770), mRNA.	go_component: mitochondrial outer membrane [goid 0005741] [evidence IEA]; go_function: voltage-dependent ion-selective channel activity [goid 0008308] [evidence IEA]; go_process: anion transport [goid 0006820] [evidence IEA]
GI_21536304-S	22	0.52951	4.61e-09	0.0001117	NM_003877.3	SOCS2	Homo sapiens suppressor of cytokine signaling 2 (SOCS2), mRNA.	go_function: JAK pathway signal transduction adaptor activity [goid 0008269] [evidence P] [pmid 9266833]; go_function: SH3/SH2 adaptor protein activity [goid 0005070] [evidence P] [pmid 9344848]; go_function: apoptosis inhibitor activity [goid	CIS2;SSI2;Cish2;SSI-2;SOCS-2;STATI2
GI_28373100-S	22	0.643148	4.91e-09	0.0001189	NM_013305.2	SIAT8E	Homo sapiens sialyltransferase 8E (alpha-2, 8-polysialyltransferase) (SIAT8E), mRNA.	go_component: Golgi apparatus [goid 0005794] [evidence IEA]; go_component: integral to membrane [goid 0016021] [evidence IEA]; go_function: sialyltransferase activity [goid 0008373] [evidence TAS] [pmid 9199191]; go_function: transferase activi	ST8SiaV;ST8Sia V
GI_31542761-S	22	0.666608	5.63e-09	0.0001365	NM_144576.2	FLJ32452	Homo sapiens hypothetical protein FLJ32452 (FLJ32452), mRNA.
GI_37594468-A	22	0.684659	5.82e-09	0.0001409	NM_198047.1	HIBCH	Homo sapiens 3-hydroxyisobutyryl-Coenzyme A hydrolase (HIBCH), transcript variant 2, mRNA.	go_function: 3-hydroxyisobutyryl-CoA hydrolase activity [goid 0003860] [evidence TAS] [pmid 8824301]; go_function: hydrolase activity [goid 0016787] [evidence IEA]; go_process: metabolism [goid 0008152] [evidence IEA]	HIBYL-COA-H
GI_8923863-S	22	0.742243	5.87e-09	0.0001423	NM_018479.1	ECHDC1	Homo sapiens enoyl Coenzyme A hydratase domain containing 1 (ECHDC1), mRNA.	go_function: catalytic activity [goid 0003824] [evidence IEA]; go_process: metabolism [goid 0008152] [evidence IEA]	dJ351K20.2
GI_14150089-S	22	0.651361	6.22e-09	0.0001507	NM_032319.1	C2orf7	Homo sapiens chromosome 2 open reading frame 7 (C2orf7), mRNA.	go_function: peptidase activity [goid 0008233] [evidence IEA]; go_process: proteolysis and peptidolysis [goid 0006508] [evidence IEA]	MGC13004
GI_37539105-S	22	0.664257	6.74e-09	0.0001633	XM_353642.1	LOC378140	Homo sapiens similar to CG14980-PB (LOC378140), mRNA.
GI_22035593-A	22	0.709697	6.85e-09	0.0001657	NM_145644.1	MRPL35	Homo sapiens mitochondrial ribosomal protein L35 (MRPL35), nuclear gene encoding mitochondrial protein, transcript variant 2, mRNA.
GI_37539300-S	22	0.598105	8.78e-09	0.0002124	XM_353706.1	LOC378204	Homo sapiens similar to amyotrophic lateral sclerosis 2 (juvenile) chromosome region, candidate 2; ILP-interacting protein ILPIPA (LOC378204), mRNA.
GI_38348323-S	22	0.566846	1.53e-08	0.0003702	NM_198504.1	PAQR9	Homo sapiens progestin and adipoQ receptor family member IX (PAQR9), mRNA.		FLJ41938
GI_34147448-S	22	0.708606	1.57e-08	0.0003797	NM_032730.2	RTN4IP1	Homo sapiens reticulon 4 interacting protein 1 (RTN4IP1), mRNA.	go_function: alcohol dehydrogenase activity, zinc-dependent [goid 0004024] [evidence IEA]; go_function: zinc ion binding [goid 0008270] [evidence IEA]	NIMP;MGC12934
GI_32171224-S	22	0.711728	1.91e-08	0.0004605	NM_017421.2	COQ3	Homo sapiens coenzyme Q3 homolog, methyltransferase (yeast) (COQ3), mRNA.	go_component: mitochondrion [goid 0005739] [evidence IEA]; go_function: O-methyltransferase activity [goid 0008171] [evidence TAS] [pmid 10777520]; go_function: S-adenosylmethionine-dependent methyltransferase activity [goid 0008757] [evidence	bA9819.1
GI_31341961-S	22	0.647447	2.03e-08	0.0004912	NM_178450.2	MGC48332	Homo sapiens hypothetical protein MGC48332 (MGC48332), mRNA.	go_function: electron transporter activity [goid 0005489] [evidence IEA]; go_process: electron transport [goid 0006118] [evidence IEA]
GI_37059734-S	22	0.716552	2.35e-08	0.0005677	NM_006002.3	UCHL3	Homo sapiens ubiquitin carboxyl-terminal esterase L3 (ubiquitin thiolesterase) (UCHL3), mRNA.	go_component: cytoplasm [goid 0005737] [evidence NAS]; go_function: ubiquitin thiolesterase activity [goid 0004221] [evidence TAS] [pmid 2530630]; go_function: hydrolase activity [goid 0016787] [evidence IEA]; go_process: ubiquitin-dependent pr
GI_13430847-S	22	0.601946	2.64e-08	0.0006368	NM_021724.1	NR1D1	Homo sapiens nuclear receptor subfamily 1, group D, member 1 (NR1D1), mRNA.	go_component: nucleus [goid 0005634] [evidence TAS] [pmid 8622974]; go_function: transcription co-repressor activity [goid 0003714] [evidence TAS] [pmid 8622974]; go_function: steroid hormone receptor activity [goid 0003707] [evidence TAS] [pmi	EAR1;hRev;THRA1;THRAL;ear-1
GI_40254472-S	22	0.727522	2.68e-08	0.0006461	NM_003383.2	VLDLR	Homo sapiens very low density lipoprotein receptor (VLDLR), mRNA.	go_component: plasma membrane [goid 0005886] [evidence P]; go_function: low-density lipoprotein receptor activity [goid 0005041] [evidence P]; go_process: memory [goid 0007613] [evidence P] [pmid 7550352]; go_process: signal transduction [goid
GI_21361386-S	22	0.651005	2.91e-08	0.000702	NM_006917.2	RXRG	Homo sapiens retinoid X receptor, gamma (RXRG), mRNA.	go_component: nucleus [goid 0005634] [evidence IEA]; go_function: retinoid-X receptor activity [goid 0004886] [evidence TAS] [pmid 8034312]; go_function: steroid hormone receptor activity [goid 0003707] [evidence IEA]; go_function: steroid bind	RXRC;NR2B3
GI_37545986-S	22	0.779083	2.93e-08	0.0007087	XM_058628.5	C14orf109	Homo sapiens chromosome 14 open reading frame 109 (C14orf109), mRNA.
GI_21361775-S	22	0.707122	3.03e-08	0.0007312	NM_018229.2	C14orf108	Homo sapiens chromosome 14 open reading frame 108 (C14orf108), mRNA.		FLJ10813
GI_45439321-S	22	0.65042	3.31e-08	0.0008002	NM_005729.3	PPIF	Homo sapiens peptidylprolyl isomerase F (cyclophilin F) (PPIF), nuclear gene encoding mitochondrial protein, mRNA.	go_component: mitochondrion [goid 0005739] [evidence IEA]; go_component: membrane fraction [goid 0005624] [evidence TAS] [pmid 1744118]; go_function: peptidyl-prolyl cis-trans isomerase activity [goid 0003755] [evidence IEA] [pmid 1744118]; go_	CYP3
GI_4505360-S	22	0.742668	3.6e-08	0.0008695	NM_002491.1	NDUFB3	Homo sapiens NADH dehydrogenase (ubiquinone) 1 beta subcomplex, 3, 12kDa (NDUFB3), mRNA.	go_component: NADH dehydrogenase complex (ubiquinone) (sensu Eukarya) [goid 0005748] [evidence TAS] [pmid 9425316]; go_component: mitochondrion [goid 0005739] [evidence NR]; go_function: NADH dehydrogenase (ubiquinone) activity [goid 0008137] [	B12
GI_9257243-S	22	0.726111	3.87e-08	0.0009342	NM_003001.2	SDHC	Homo sapiens succinate dehydrogenase complex, subunit C, integral membrane protein, 15kDa (SDHC), nuclear gene encoding mitochondrial protein, mRNA.	go_component: mitochondrial membrane [goid 0005740] [evidence TAS] [pmid 9533030]; go_component: integral to membrane [goid 0016021] [evidence IEA]; go_component: succinate dehydrogenase complex (sensu Eukarya) [goid 0008136] [evidence IEA]; go	PGL3;SDH3
GI_7657070-S	22	0.791123	4.2e-08	0.0010137	NM_014322.1	OPN3	Homo sapiens opsin 3 (encephalopsin, panopsin) (OPN3), mRNA.	go_component: integral to membrane [goid 0016021] [evidence IEA]; go_component: integral to plasma membrane [goid 0005887] [evidence P] [pmid 10234000]; go_function: G-protein coupled receptor activity [goid 0004930] [evidence P] [pmid 10234000	ERO;ECPN;NMO-1;PANOPSIN
GI_31377643-S	22	0.696093	4.88e-08	0.0011779	NM_032810.2	FLJ14600	Homo sapiens hypothetical protein FLJ14600 (FLJ14600), mRNA.	go_function: nucleotide binding [goid 0000166] [evidence IEA]; go_function: ATP binding [goid 0005524] [evidence IEA]
GI_34328939-S	22	0.676603	5.47e-08	0.0013198	NM_018947.4	CYCS	Homo sapiens cytochrome c, somatic (CYCS), nuclear gene encoding mitochondrial protein, mRNA.	go_component: mitochondrial electron transport chain [goid 0005746] [evidence IEA]; go_component: cytoplasm [goid 0005737] [evidence NR]; go_component: mitochondrion [goid 0005739] [evidence TAS] [pmid 10801801]; go_function: electron transport	CYC;HCS
GI_5174566-S	22	0.760103	5.53e-08	0.0013343	NM_005932.1	MIPEP	Homo sapiens mitochondrial intermediate peptidase (MIPEP), nuclear gene encoding mitochondrial protein, mRNA.	go_component: mitochondrion [goid 0005739] [evidence TAS] [pmid 9073519]; go_function: metalloendopeptidase activity [goid 0004222] [evidence IEA] [pmid 9073519]; go_function: zinc ion binding [goid 0008270] [evidence IEA]; go_function: magnesi	MIP;HMIP
GI_37541506-S	22	0.722402	5.55e-08	0.0013383	XM_166276.4	DKFZP434K046	Homo sapiens hypothetical protein DKFZp434K046 (DKFZP434K046), mRNA.
GI_21361928-S	22	0.527238	6.24e-08	0.0015045	NM_030674.2	SLC38A1	Homo sapiens solute carrier family 38, member 1 (SLC38A1), mRNA.	go_component: membrane [goid 0016020] [evidence IEA]; go_function: amino acid-polyamine transporter activity [goid 0005279] [evidence IEA]; go_process: amino acid transport [goid 0006865] [evidence IEA]	ATA1;NAT2;SAT1;SNAT1
GI_38348359-S	22	0.727856	7.02e-08	0.0016928	NM_198527.1	MGC45386	Homo sapiens Similar to RIKEN cDNA 1110033O09 gene (MGC45386), mRNA.	go_function: catalytic activity [goid 0003824] [evidence IEA]
GI_26024330-S	22	0.665419	7.44e-08	0.0017934	NM_000365.3	TPI1	Homo sapiens triosephosphate isomerase 1 (TPI1), mRNA.	go_function: triose-phosphate isomerase activity [goid 0004807] [evidence TAS] [pmid 2579079]; go_function: isomerase activity [goid 0016853] [evidence IEA]; go_process: pentose-phosphate shunt [goid 0006098] [evidence IEA]; go_process: glycoly	TPI
GI_26051232-A	22	0.706722	8.08e-08	0.0019473	NM_171846.1	LACTB	Homo sapiens lactamase, beta (LACTB), nuclear gene encoding mitochondrial protein, transcript variant 2, mRNA.	go_component: mitochondrion [goid 0005739] [evidence IEA]; go_function: structural constituent of ribosome [goid 0003735] [evidence IEA]	G24;MRPL56;FLJ14902
GI_4759111-S	22	0.446971	1e-07	0.0024144	NM_004207.1	SLC16A3	Homo sapiens solute carrier family 16 (monocarboxylic acid transporters), member 3 (SLC16A3), mRNA.	go_component: membrane fraction [goid 0005624] [evidence TAS] [pmid 9425115]; go_component: integral to plasma membrane [goid 0005887] [evidence TAS] [pmid 9425115]; go_function: monocarboxylic acid transporter activity [goid 0008028] [evidence	MCT3;MCT4
GI_13994241-S	22	0.636561	1.06e-07	0.0025626	NM_031892.1	SH3KBP1	Homo sapiens SH3-domain kinase binding protein 1 (SH3KBP1), mRNA.	go_component: kinesin complex [goid 0005871] [evidence IEA]; go_component: membrane [goid 0016020] [evidence IEA]; go_component: nucleus [goid 0005634] [evidence IEA]	CIN85
GI_38683841-S	22	0.760799	1.29e-07	0.0030951	NM_139286.3	CDC26	Homo sapiens cell division cycle 26 (CDC26), mRNA.		C9orf17
GI_34147353-S	22	0.732805	1.35e-07	0.0032484	NM_024051.2	C7orf24	Homo sapiens chromosome 7 open reading frame 24 (C7orf24), mRNA.		MGC3077;FLJ11717
GI_14150093-S	22	0.70781	1.64e-07	0.0039336	NM_032321.1	MGC13057	Homo sapiens hypothetical protein MGC13057 (MGC13057), mRNA.
GI_21918871-S	22	0.800633	1.73e-07	0.0041648	NM_145315.2	LACE1	Homo sapiens lactation elevated 1 (LACE1), mRNA.		LACE-1
GI_42656266-S	22	0.76003	1.76e-07	0.0042299	XM_372919.2	LOC391356	Homo sapiens similar to ENSANGP00000018456 (LOC391356), mRNA.
GI_22035591-I	22	0.713419	1.96e-07	0.0047097	NM_016622.2	MRPL35	Homo sapiens mitochondrial ribosomal protein L35 (MRPL35), nuclear gene encoding mitochondrial protein, transcript variant 1, mRNA.
GI_28372544-S	22	0.702552	2.65e-07	0.0063598	NM_174925.1	LOC205251	Homo sapiens hypothetical protein LOC205251 (LOC205251), mRNA.
GI_23397571-S	22	0.50973	2.7e-07	0.0064875	NM_153270.1	FLJ34960	Homo sapiens hypothetical protein FLJ34960 (FLJ34960), mRNA.	go_function: protein binding [goid 0005515] [evidence IEA]
GI_17921992-I	22	0.650378	2.74e-07	0.0065687	NM_006001.1	TUBA2	Homo sapiens tubulin, alpha 2 (TUBA2), transcript variant 1, mRNA.	go_component: microtubule [goid 0005874] [evidence NAS]; go_function: structural constituent of cytoskeleton [goid 0005200] [evidence NR]; go_function: GTP binding [goid 0005525] [evidence NAS]; go_function: structural molecule activity [goid 0	bA408E5.3
GI_4758925-S	22	0.736753	2.75e-07	0.0066029	NM_004910.1	PITPNM1	Homo sapiens phosphatidylinositol transfer protein, membrane-associated 1 (PITPNM1), mRNA.	go_component: intracellular [goid 0005622] [evidence IEA]; go_component: membrane fraction [goid 0005624] [evidence TAS] [pmid 9245688]; go_function: phosphatidylinositol transporter activity [goid 0008526] [evidence TAS] [pmid 9245688]; go_fun	NIR2;RDGB;DRES9;RDGB1;PITPNM;RDGBA1
GI_32490573-A	22	0.630608	2.77e-07	0.0066519	NM_181872.1	DMRT2	Homo sapiens doublesex and mab-3 related transcription factor 2 (DMRT2), mRNA.	go_component: nucleus [goid 0005634] [evidence IEA]; go_function: transcription factor activity [goid 0003700] [evidence TAS] [pmid 10332030]; go_process: male gonad development [goid 0008584] [evidence TAS] [pmid 10332030]; go_process: sex det
GI_38175820-S	22	0.334273	2.8e-07	0.0067126	NM_178275.3	DKFZp434B1231	Homo sapiens eEF1A2 binding protein (DKFZp434B1231), mRNA.
GI_22547132-S	22	0.713975	3.4e-07	0.0081466	NM_023937.2	MRPL34	Homo sapiens mitochondrial ribosomal protein L34 (MRPL34), nuclear gene encoding mitochondrial protein, mRNA.	go_component: ribosome [goid 0005840] [evidence IEA]; go_component: intracellular [goid 0005622] [evidence IEA]; go_component: mitochondrion [goid 0005739] [evidence IEA]; go_function: structural constituent of ribosome [goid 0003735] [evidence	L34mt;MGC2633;MGC24974
GI_11863164-S	22	0.759938	3.48e-07	0.0083445	NM_014317.2	TPRT	Homo sapiens trans-prenyltransferase (TPRT), mRNA.	go_function: transferase activity [goid 0016740] [evidence IEA]; go_process: isoprenoid biosynthesis [goid 0008299] [evidence IEA]	TPT
GI_17981698-A	22	0.666856	3.49e-07	0.0083752	NM_078626.1	CDKN2C	Homo sapiens cyclin-dependent kinase inhibitor 2C (p18, inhibits CDK4) (CDKN2C), transcript variant 2, mRNA.	go_component: cytoplasm [goid 0005737] [evidence TAS] [pmid 8001816]; go_component: nucleus [goid 0005634] [evidence NR]; go_function: cyclin-dependent protein kinase inhibitor activity [goid 0004861] [evidence TAS] [pmid 8001816]; go_function:	p18;INK4C;p18-INK4C
GI_9790905-S	22	0.433124	3.92e-07	0.0093974	NM_006705.2	GADD45G	Homo sapiens growth arrest and DNA-damage-inducible, gamma (GADD45G), mRNA.	go_component: ribosome [goid 0005840] [evidence IEA]; go_function: structural constituent of ribosome [goid 0003735] [evidence IEA]; go_process: activation of MAPKKK [goid 0000185] [evidence TAS] [pmid 9827804]; go_process: response to stress [	CR6;DDIT2;GRP17;GADD45gamma;GADD45-GAMMA
GI_4505408-S	22	0.703827	4.51e-07	0.0107955	NM_002512.1	NME2	Homo sapiens non-metastatic cells 2, protein (NM23B) expressed in (NME2), mRNA.	go_component: nucleus [goid 0005634] [evidence NAS]; go_function: nucleoside-diphosphate kinase activity [goid 0004550] [evidence TAS]; go_function: ATP binding [goid 0005524] [evidence NAS]; go_function: transcription factor activity [goid 000	puf;NDPKB;NM23B;NM23-H2
GI_13430855-S	22	0.726842	4.68e-07	0.0112083	NM_022102.1	C6orf79	Homo sapiens chromosome 6 open reading frame 79 (C6orf79), mRNA.		FLJ20958
GI_31543631-S	22	0.749609	5.13e-07	0.0122818	NM_021734.3	SLC25A19	Homo sapiens solute carrier family 25 (mitochondrial deoxynucleotide carrier), member 19 (SLC25A19), mRNA.	go_component: mitochondrion [goid 0005739] [evidence IEA]; go_component: integral to membrane [goid 0016021] [evidence IEA]; go_component: mitochondrial inner membrane [goid 0005743] [evidence NAS]; go_function: binding [goid 0005488] [evidence	DNC;MUP1;MCPHA
GI_37594460-A	22	0.783771	5.67e-07	0.0135647	NM_198041.1	NUDT6	Homo sapiens nudix (nucleoside diphosphate linked moiety X)-type motif 6 (NUDT6), transcript variant 2, mRNA.	go_component: cellular_component unknown [goid 0008372] [evidence ND]; go_function: growth factor activity [goid 0008083] [evidence TAS] [pmid 7984147]; go_function: hydrolase activity [goid 0016787] [evidence IEA]; go_process: biological_proce	gfg;bFGF;FGF-2;gfg-1;ASFGF2;FGF-AS;FGF2AS
GI_34222094-S	22	0.743721	6.49e-07	0.015526	NM_012212.2	LTB4DH	Homo sapiens leukotriene B4 12-hydroxydehydrogenase (LTB4DH), mRNA.	go_component: cytoplasm [goid 0005737] [evidence NAS]; go_function: catalytic activity [goid 0003824] [evidence E] [pmid 8576264]; go_function: alcohol dehydrogenase activity, zinc-dependent [goid 0004024] [evidence IEA]; go_function: zinc ion	MGC34943
GI_34305290-S	22	0.754516	6.88e-07	0.0164447	NM_006913.2	RNF5	Homo sapiens ring finger protein 5 (RNF5), mRNA.	go_function: protein binding [goid 0005515] [evidence TAS] [pmid 9533025]; go_function: zinc ion binding [goid 0008270] [evidence TAS] [pmid 9533025]	RMA1;RING5
GI_28178835-S	22	0.606093	7.02e-07	0.0167892	NM_005530.2	IDH3A	Homo sapiens isocitrate dehydrogenase 3 (NAD+) alpha (IDH3A), nuclear gene encoding mitochondrial protein, mRNA.	go_component: mitochondrion [goid 0005739] [evidence NR]; go_function: isocitrate dehydrogenase (NAD) activity [goid 0004449] [evidence IEA]; go_function: oxidoreductase activity [goid 0016491] [evidence IEA]; go_process: carbohydrate metabolis
GI_40068467-S	22	0.720983	7.56e-07	0.0180803	NM_025072.4	PTGES2	Homo sapiens prostaglandin E synthase 2 (PTGES2), transcript variant 1, mRNA.	go_function: electron transporter activity [goid 0005489] [evidence IEA]; go_process: electron transport [goid 0006118] [evidence IEA]	GBF1;PGES2;C9orf15;FLJ14038;MGC11289
GI_6996006-A	22	0.735621	7.76e-07	0.0185575	NM_012063.1	DNM1L	Homo sapiens dynamin 1-like (DNM1L), transcript variant 2, mRNA.	go_component: Golgi cis-face [goid 0005801] [evidence E] [pmid 9570752]; go_component: endoplasmic reticulum [goid 0005783] [evidence E] [pmid 9570752]; go_function: GTPase activity [goid 0003924] [evidence P] [pmid 9570752]; go_function: dynam	DLP1;DRP1;DVLP;VPS1;DYMPLE;HDYNIV
GI_22325371-I	22	0.773738	8.19e-07	0.0195609	NM_148179.1	C9orf23	Homo sapiens chromosome 9 open reading frame 23 (C9orf23), transcript variant 2, mRNA.		MGC29635;bA296L22.5
GI_14043073-A	22	0.734695	8.59e-07	0.0205076	NM_002137.2	HNRPA2B1	Homo sapiens heterogeneous nuclear ribonucleoprotein A2/B1 (HNRPA2B1), transcript variant A2, mRNA.	go_component: nucleus [goid 0005634] [evidence P] [pmid 7789969]; go_function: heterogeneous nuclear ribonucleoprotein [goid 0008436] [evidence P] [pmid 7789969]; go_function: RNA binding [goid 0003723] [evidence P] [pmid 7789969]; go_process:	RNPA2;HNRPA2;HNRPB1;SNRPB1;HNRNPA2;HNRNPB1
GI_21359853-S	22	0.739564	8.83e-07	0.0210807	NM_004582.2	RABGGTB	Homo sapiens Rab geranylgeranyltransferase, beta subunit (RABGGTB), mRNA.	go_function: prenyltransferase activity [goid 0004659] [evidence IEA]; go_function: transferase activity [goid 0016740] [evidence IEA]; go_process: vision [goid 0007601] [evidence TAS] [pmid 8380507]; go_process: protein modification [goid 0006	GGTB
GI_17921981-S	22	0.728593	8.85e-07	0.0211274	NM_001303.2	COX10	Homo sapiens COX10 homolog, cytochrome c oxidase assembly protein, heme A: farnesyltransferase (yeast) (COX10), nuclear gene encoding mitochondrial protein, mRNA.	go_component: mitochondrion [goid 0005739] [evidence IEA]; go_component: integral to membrane [goid 0016021] [evidence IEA]; go_function: farnesyltranstransferase activity [goid 0004311] [evidence TAS] [pmid 8078902]; go_function: transferase a
GI_4505276-S	22	0.686994	9e-07	0.0214918	NM_002453.1	MTIF2	Homo sapiens mitochondrial translational initiation factor 2 (MTIF2), nuclear gene encoding mitochondrial protein, mRNA.	go_component: mitochondrion [goid 0005739] [evidence TAS] [pmid 7829522]; go_function: translation factor activity, nucleic acid binding [goid 0008135] [evidence P] [pmid 7829522]; go_function: translation initiation factor activity [goid 00037
GI_6552335-S	22	0.713936	9.05e-07	0.0216006	NM_003819.2	PABPC4	Homo sapiens poly(A) binding protein, cytoplasmic 4 (inducible form) (PABPC4), mRNA.	go_component: cytoplasm [goid 0005737] [evidence TAS] [pmid 8524242]; go_function: poly(A) binding [goid 0008143] [evidence TAS] [pmid 9030741]; go_function: RNA binding [goid 0003723] [evidence IEA]; go_process: response to pest/pathogen/paras	APP1;APP-1;IPABP;PABP4
GI_22202630-A	22	0.743138	9.06e-07	0.0216428	NM_145813.1	PDCD8	Homo sapiens programmed cell death 8 (apoptosis-inducing factor) (PDCD8), nuclear gene encoding mitochondrial protein, transcript variant 3, mRNA.	go_component: mitochondrion [goid 0005739] [evidence TAS] [pmid 9989411]; go_component: nucleus [goid 0005634] [evidence TAS] [pmid 9989411]; go_function: electron transfer flavoprotein [goid 0008246] [evidence TAS] [pmid 9989411]; go_function:	AIF
GI_25914753-I	22	0.819023	9.22e-07	0.0220067	NM_170784.1	MKKS	Homo sapiens McKusick-Kaufman syndrome (MKKS), transcript variant 2, mRNA.	go_function: chaperone activity [goid 0003754] [evidence P] [pmid 10802661]; go_process: gonad development [goid 0008406] [evidence P] [pmid 10802661]; go_process: heart development [goid 0007507] [evidence P] [pmid 10802661]; go_process: prote	KMS;MKS;BBS6;HMCS
GI_33859846-S	22	0.675152	9.87e-07	0.0235481	NM_183003.1	COX7A3	Homo sapiens cytochrome c oxidase subunit VIIa polypeptide 3 (liver) (COX7A3), mRNA.	go_component: mitochondrion [goid 0005739] [evidence IEA]; go_function: cytochrome-c oxidase activity [goid 0004129] [evidence IEA]; go_function: electron transporter activity [goid 0005489] [evidence IEA]; go_process: electron transport [goid	COX7AL2
GI_28372554-S	22	0.691685	1.14e-06	0.0272942	NM_174934.1	SCN4B	Homo sapiens sodium channel, voltage-gated, type IV, beta (SCN4B), mRNA.
GI_31543080-S	22	0.743787	1.2e-06	0.0286738	NM_016210.2	LOC51161	Homo sapiens g20 protein (LOC51161), mRNA.
GI_37059790-S	22	0.727014	1.24e-06	0.0296605	NM_017983.3	FLJ10055	Homo sapiens hypothetical protein FLJ10055 (FLJ10055), mRNA.
GI_39930398-S	22	0.696009	1.31e-06	0.0311489	NM_021202.1	C20orf110	Homo sapiens chromosome 20 open reading frame 110 (C20orf110), mRNA.	go_component: microfibril [goid 0001527] [evidence IEA]	PINH;FLJ21759;FLJ23500;dJ1181N3.1;DKFZp434B2411;DKFZp434O0827
GI_20149499-S	22	0.771293	1.44e-06	0.03427	NM_000190.2	HMBS	Homo sapiens hydroxymethylbilane synthase (HMBS), mRNA.	go_function: hydroxymethylbilane synthase activity [goid 0004418] [evidence TAS] [pmid 2025226]; go_function: lyase activity [goid 0016829] [evidence IEA]; go_process: heme biosynthesis [goid 0006783] [evidence IEA]	AIP;UPS;PBGD
GI_11024685-S	22	0.793216	1.47e-06	0.0348952	NM_018164.1	FLJ10637	Homo sapiens hypothetical protein FLJ10637 (FLJ10637), mRNA.		FLJ10630
GI_39725673-S	22	0.67347	1.5e-06	0.0356438	NM_003377.3	VEGFB	Homo sapiens vascular endothelial growth factor B (VEGFB), mRNA.	go_component: membrane [goid 0016020] [evidence IEA]; go_component: extracellular [goid 0005576] [evidence NAS] [pmid 8919691]; go_function: vascular endothelial growth factor receptor binding [goid 0005172] [evidence NAS] [pmid 8919691]; go_fu	VRF;VEGFL
GI_37550532-S	22	0.770699	1.82e-06	0.0433678	XM_114301.4	LOC200810	Homo sapiens similar to beta-1,4 mannosyltransferase (LOC200810), mRNA.
GI_38016942-S	22	0.770781	1.93e-06	0.0458572	NM_032790.2	FLJ14466	Homo sapiens hypothetical protein FLJ14466 (FLJ14466), mRNA.
