# Supplementary material for: Resistance Exercise Reverses Aging in Human Skeletal Muscle
Source: PLoS One. 2007 May 23;2(5):e465. doi: 10.1371/journal.pone.0000465 (PMC1866181; doi:10.1371/journal.pone.0000465)
Supplement: Table S4 — Go miner analysis of genes with decreased abundance and age (Cluster 2). Column headers are as described in http://discover.nci.nih.gov/gominer/hi-thruput-defs.jsp. (0.04 MB XLS) [file pone.0000465.s004.xls]

## Sheet: Sheet1
HYPERLINKED GO CATEGORY	TOTAL GENES	CHANGED GENES	ENRICHMENT	LOG10(p)	CUMULATIVE NUMBER OF CATEGORIES	CUMULATIVE RANDOMS LOWER BOUND	CUMULATIVE RANDOMS MEAN	CUMULATIVE RANDOMS UPPER BOUND	FALSE DISCOVERY RATE
GO:0006122_mitochondrial_electron_transport__ubiquinol_to_cytochrome_c	3	2	39.4632	-3.07508	60	-0.92101	0.68	2.28101	0.011333
GO:0045333_cellular_respiration	32	14	25.8977	-16.5118	2	0	0	0	0
GO:0009060_aerobic_respiration	30	13	25.6511	-15.2908	4	0	0	0	0
GO:0006084_acetyl-CoA_metabolism	27	10	21.924	-11.031	8	0	0	0	0
GO:0006099_tricarboxylic_acid_cycle	22	8	21.5254	-8.83958	12	0	0	0	0
GO:0046356_acetyl-CoA_catabolism	22	8	21.5254	-8.83958	12	0	0	0	0
GO:0009109_coenzyme_catabolism	23	8	20.5895	-8.66017	13	0	0	0	0
GO:0051187_cofactor_catabolism	27	8	17.5392	-8.02917	14	0	0	0	0
GO:0042775_ATP_synthesis_coupled_electron_transport_(sensu_Eukaryota)	23	6	15.4421	-5.77507	18	0	0	0	0
GO:0042773_ATP_synthesis_coupled_electron_transport	24	6	14.7987	-5.6562	21	0	0	0	0
GO:0006779_porphyrin_biosynthesis	12	3	14.7987	-3.03152	61	-0.906175	0.71	2.32618	0.011639
GO:0006119_oxidative_phosphorylation	57	13	13.5006	-11.1503	7	0	0	0	0
GO:0006120_mitochondrial_electron_transport__NADH_to_ubiquinone	20	4	11.839	-3.51239	44	-0.615974	0.27	1.15597	0.006136
GO:0006778_porphyrin_metabolism	16	3	11.099	-2.6473	75	-0.769489	1.48	3.72949	0.019733
GO:0006092_main_pathways_of_carbohydrate_metabolism	76	14	10.9043	-10.6248	10	0	0	0	0
GO:0006732_coenzyme_metabolism	115	20	10.2947	-14.5156	5	0	0	0	0
GO:0006733_oxidoreduction_coenzyme_metabolism	18	3	9.8658	-2.49455	79	-0.3275	2.34	5.0075	0.02962
GO:0051186_cofactor_metabolism	134	22	9.71855	-15.393	3	0	0	0	0
GO:0015980_energy_derivation_by_oxidation_of_organic_compounds	122	20	9.70407	-13.9993	6	0	0	0	0
GO:0015985_energy_coupled_proton_transport__down_electrochemical_gradient	31	5	9.54755	-3.81354	32	-0.312839	0.07	0.452839	0.002188
GO:0015986_ATP_synthesis_coupled_proton_transport	31	5	9.54755	-3.81354	32	-0.312839	0.07	0.452839	0.002188
GO:0006096_glycolysis	35	5	8.4564	-3.55599	42	-0.616203	0.18	0.976203	0.004286
GO:0006753_nucleoside_phosphate_metabolism	36	5	8.2215	-3.49695	48	-0.600976	0.29	1.18098	0.006042
GO:0006754_ATP_biosynthesis	36	5	8.2215	-3.49695	48	-0.600976	0.29	1.18098	0.006042
GO:0006007_glucose_catabolism	44	6	8.07202	-4.05757	24	-0.120705	0.02	0.160705	0.000833
GO:0046034_ATP_metabolism	38	5	7.78879	-3.38443	51	-0.724619	0.33	1.38462	0.006471
GO:0051188_cofactor_biosynthesis	80	10	7.39935	-6.07352	15	0	0	0	0
GO:0009145_purine_nucleoside_triphosphate_biosynthesis	48	6	7.39935	-3.84157	30	-0.312839	0.07	0.452839	0.002333
GO:0009201_ribonucleoside_triphosphate_biosynthesis	48	6	7.39935	-3.84157	30	-0.312839	0.07	0.452839	0.002333
GO:0009206_purine_ribonucleoside_triphosphate_biosynthesis	48	6	7.39935	-3.84157	30	-0.312839	0.07	0.452839	0.002333
GO:0009142_nucleoside_triphosphate_biosynthesis	49	6	7.24834	-3.79088	33	-0.459581	0.1	0.659581	0.00303
GO:0009144_purine_nucleoside_triphosphate_metabolism	50	6	7.10338	-3.74139	37	-0.487695	0.12	0.727695	0.003243
GO:0009199_ribonucleoside_triphosphate_metabolism	50	6	7.10338	-3.74139	37	-0.487695	0.12	0.727695	0.003243
GO:0009205_purine_ribonucleoside_triphosphate_metabolism	50	6	7.10338	-3.74139	37	-0.487695	0.12	0.727695	0.003243
GO:0009141_nucleoside_triphosphate_metabolism	52	6	6.83017	-3.64585	39	-0.495959	0.14	0.775959	0.00359
GO:0006633_fatty_acid_biosynthesis	44	5	6.72668	-3.08459	57	-0.836201	0.47	1.7762	0.008246
GO:0019320_hexose_catabolism	53	6	6.7013	-3.5997	41	-0.609212	0.17	0.949212	0.004146
GO:0046365_monosaccharide_catabolism	54	6	6.5772	-3.55458	43	-0.616203	0.18	0.976203	0.004186
GO:0046164_alcohol_catabolism	55	6	6.45761	-3.51044	45	-0.608535	0.28	1.16854	0.006222
GO:0015992_proton_transport	57	6	6.23103	-3.42496	50	-0.650797	0.31	1.2708	0.0062
GO:0009108_coenzyme_biosynthesis	68	7	6.09358	-3.85365	27	-0.312839	0.07	0.452839	0.002593
GO:0006752_group_transfer_coenzyme_metabolism	49	5	6.04029	-2.8695	67	-0.809834	0.85	2.50983	0.012687
GO:0006818_hydrogen_transport	59	6	6.01981	-3.343	52	-0.735156	0.34	1.41516	0.006538
GO:0009152_purine_ribonucleotide_biosynthesis	61	6	5.82244	-3.26431	53	-0.71	0.39	1.49	0.007358
GO:0006006_glucose_metabolism	72	7	5.75505	-3.69641	38	-0.495959	0.14	0.775959	0.003684
GO:0009150_purine_ribonucleotide_metabolism	62	6	5.72853	-3.22612	54	-0.71	0.39	1.49	0.007222
GO:0006091_generation_of_precursor_metabolites_and_energy	426	41	5.69715	-19.8392	1	0	0	0	0
GO:0016053_organic_acid_biosynthesis	52	5	5.69181	-2.75263	72	-0.721558	1.29	3.30156	0.017917
GO:0046394_carboxylic_acid_biosynthesis	52	5	5.69181	-2.75263	72	-0.721558	1.29	3.30156	0.017917
GO:0006118_electron_transport	243	23	5.6028	-10.8518	9	0	0	0	0
GO:0006164_purine_nucleotide_biosynthesis	65	6	5.46414	-3.11587	56	-0.836201	0.47	1.7762	0.008393
GO:0006163_purine_nucleotide_metabolism	66	6	5.38135	-3.08049	59	-0.836201	0.47	1.7762	0.007966
GO:0009260_ribonucleotide_biosynthesis	66	6	5.38135	-3.08049	59	-0.836201	0.47	1.7762	0.007966
GO:0009259_ribonucleotide_metabolism	69	6	5.14737	-2.97813	62	-0.889671	0.73	2.34967	0.011774
GO:0016052_carbohydrate_catabolism	74	6	4.79958	-2.8191	70	-0.789438	0.98	2.74944	0.014
GO:0044275_cellular_carbohydrate_catabolism	74	6	4.79958	-2.8191	70	-0.789438	0.98	2.74944	0.014
GO:0006631_fatty_acid_metabolism	123	9	4.33133	-3.64509	40	-0.495959	0.14	0.775959	0.0035
GO:0019318_hexose_metabolism	106	7	3.90909	-2.68504	73	-0.727131	1.38	3.48713	0.018904
GO:0005996_monosaccharide_metabolism	107	7	3.87256	-2.66173	74	-0.722072	1.43	3.58207	0.019324
GO:0009117_nucleotide_metabolism	152	9	3.50496	-2.97236	63	-0.889671	0.73	2.34967	0.011587
GO:0044262_cellular_carbohydrate_metabolism	254	15	3.49576	-4.61577	23	0	0	0	0
GO:0005975_carbohydrate_metabolism	353	17	2.85074	-4.0368	25	-0.282893	0.06	0.402893	0.0024
GO:0044248_cellular_catabolism	395	18	2.69748	-3.94075	26	-0.312839	0.07	0.452839	0.002692
GO:0019752_carboxylic_acid_metabolism	355	16	2.66793	-3.49868	46	-0.600976	0.29	1.18098	0.006304
GO:0006082_organic_acid_metabolism	357	16	2.65299	-3.47143	49	-0.648151	0.3	1.24815	0.006122
GO:0044249_cellular_biosynthesis	798	33	2.4479	-6.0147	16	0	0	0	0
GO:0009056_catabolism	457	18	2.33152	-3.16912	55	-0.728152	0.4	1.52815	0.007273
GO:0009058_biosynthesis	892	34	2.2563	-5.39315	22	0	0	0	0
GO:0009059_macromolecule_biosynthesis	509	18	2.09333	-2.64023	76	-0.769489	1.48	3.72949	0.019474
GO:0006412_protein_biosynthesis	456	16	2.07701	-2.36352	80	-0.199568	3.31	6.81957	0.041375
GO:0016310_phosphorylation	524	18	2.03341	-2.50423	78	-0.336112	2.26	4.85611	0.028974
GO:0006793_phosphorus_metabolism	648	22	2.0097	-2.90119	65	-0.833768	0.82	2.47377	0.012615
GO:0006796_phosphate_metabolism	648	22	2.0097	-2.90119	65	-0.833768	0.82	2.47377	0.012615
GO:0006810_transport	1928	52	1.59654	-3.76193	34	-0.459581	0.1	0.659581	0.002941
GO:0051234_establishment_of_localization	2142	53	1.46467	-2.88615	66	-0.833768	0.82	2.47377	0.012424
GO:0051179_localization	2155	53	1.45583	-2.82352	68	-0.789438	0.98	2.74944	0.014412
GO:0044237_cellular_metabolism	5028	113	1.33035	-5.69558	20	0	0	0	0
GO:0008152_metabolism	5338	118	1.30854	-5.79265	17	0	0	0	0
GO:0050875_cellular_physiological_process	7197	143	1.17616	-5.74722	19	0	0	0	0
GO:0007582_physiological_process	8001	146	1.08017	-2.589	77	-0.770918	1.57	3.91092	0.02039
